# Supplementary material for: A small-scale CRISPR mutant library in rapeseed of commercial cultivar Zhongshuang 11
Source: Hortic Res. 2026 Mar 5;13(7):uhag087. doi: 10.1093/hr/uhag087 (PMC13291919; doi:10.1093/hr/uhag087)
Supplement: Web_Material_uhag087 [file Web_Material_uhag087.zip › Supplementary Tables.xlsx]

## Sheet: Table S1
Table S1. Assessment of sgRNA and gene coverage in the pooled CRISPR library.
Pooled CRISPR library	Darmor-bzha	ZS11	Percentage
sgRNAs	18414	15426	0.838
Target genes	10480	10078	0.912
a The pooled CRSIPR library was designed based on the Darmor-bzh reference genome.

## Sheet: Table S2
Table S2. List of sgRNAs and target genes.
a The 15,426 sgRNAs listed represent the subset of the original 18,414 sgRNAs from our published, pre-constructed pooled CRISPR library, that perfectly match the ZS11 genome.
sgRNAsa_15,426	ZS11 genes_10,078
TCTTGACCACTTCCCTTGTC	BnaA10G0008800ZS	BnaC05G0010300ZS
AGGCGCATTGAACTACAAAG	BnaA10G0008800ZS	BnaC05G0010300ZS
GGACCCTCGAGTATTTCAAA	BnaA10G0008800ZS	BnaC05G0010300ZS
AAAGACTCAAGAGAGCACAT	BnaA10G0008500ZS	BnaC05G0010000ZS
ACATCCAAGAAGCCAGTTCT	BnaA10G0008500ZS	BnaC05G0010000ZS
GAAAATAAGGGCCAAAGTGA	BnaA10G0008500ZS
GAATCGCTGCACCGCCCATT	BnaA09G0693100ZS	BnaA09G0714600ZS
TTCGGAAGATGCAGTTACAG	BnaA09G0693100ZS	BnaA09G0714600ZS
AGTTACAGAGGAGCATTGAC	BnaA09G0693100ZS	BnaA09G0714600ZS
GGCTTAGCTAACGCCCACAA	BnaA09G0694500ZS	BnaA09G0715900ZS	BnaA10G0006300ZS	BnaC05G0008300ZS
GCCCACAATGGTTTAGCCTT	BnaA09G0694500ZS	BnaA09G0715900ZS	BnaA10G0006300ZS	BnaC05G0008300ZS
CAGAAACGACCAACCGTCGT	BnaA10G0005200ZS	BnaC01G0304600ZS
GAAGCTGCTGGTTCTGAAAG	BnaA10G0005200ZS	BnaC01G0304600ZS
TGCTGGTTCTGAAAGAGGCA	BnaA10G0005200ZS	BnaC01G0304600ZS
GCTTTCAGTGAACCAGGGTC	BnaA07G0053100ZS	BnaC03G0000500ZS
CAGAAGTAGTCTTTAAAAGT	BnaA07G0053100ZS	BnaC03G0000500ZS
AGGATTGGTGACTGAAACTT	BnaA07G0053100ZS	BnaC03G0000500ZS
ACCAGCCAGGTTCCGTGCAC	BnaA10G0005000ZS	BnaC05G0007100ZS
GTTCGGAGAAGAGGTGAATG	BnaA10G0005000ZS	BnaC05G0007100ZS
GCCAGGTTCCGTGCACTGGA	BnaA10G0005000ZS	BnaC05G0007100ZS
TAGTGCTGCAACAGTTCTCT	BnaA10G0004600ZS	BnaA10G0004700ZS	BnaC05G0006800ZS
GGATGATTAGCTTTCCTCTT	BnaA10G0004600ZS	BnaA10G0004700ZS	BnaC05G0006800ZS
TTAGCTTTCCTCTTTGGTCG	BnaA10G0004600ZS	BnaA10G0004700ZS	BnaC05G0006800ZS
CGGCTCCTCCGTCCAAGACG	BnaA09G0717100ZS	BnaA10G0004100ZS	BnaC05G0006000ZS
GCCACGTGTCTCGATCAGAA	BnaA09G0695600ZS	BnaA09G0717100ZS	BnaA10G0004100ZS	BnaC05G0006000ZS
AGCATGTGTTCAAGATTCCT	BnaA09G0695600ZS	BnaA09G0717100ZS	BnaA10G0004100ZS	BnaC05G0006000ZS
GGGTTCATGAAGAAGAAGTA	BnaA09G0012000ZS	BnaA09G0003700ZS	BnaA09G0695700ZS	BnaA09G0717200ZS	BnaC05G0005900ZS
GGAGGATCAATCCACGGAAG	BnaA10G0004000ZS	BnaC05G0005900ZS
GAAGAGGCTGCCTGCTTCTA	BnaA10G0004000ZS	BnaC05G0005900ZS
CACAAGGGTGCCTTTGCAAT	BnaA09G0696500ZS	BnaA09G0718200ZS	BnaA10G0002600ZS	BnaC05G0004400ZS
TGCATTTGAAGCAAGACTTG	BnaA09G0696500ZS	BnaA09G0718200ZS	BnaA10G0002600ZS	BnaC05G0004400ZS
TTGAAGCAAGACTTGTGGTA	BnaA09G0696500ZS	BnaA09G0718200ZS	BnaA10G0002600ZS	BnaC05G0004400ZS
GGTGGTGGTAGTATCCGGAG	BnaA10G0001200ZS	BnaC05G0003000ZS
GTGGTGGTAGTATCCGGAGT	BnaA10G0001200ZS	BnaC05G0003000ZS
GGTAGTATCCGGAGTGGGTT	BnaA10G0001200ZS	BnaC05G0003000ZS
TTGCATTCCTTGAGAACGGC	BnaA09G0721100ZS	BnaA09G0698300ZS	BnaA10G0000700ZS	BnaC05G0002600ZS
TGCATTCCTTGAGAACGGCG	BnaA09G0721100ZS	BnaA09G0698300ZS	BnaA10G0000700ZS	BnaC05G0002600ZS
GCATTCCTTGAGAACGGCGG	BnaA09G0721100ZS	BnaA09G0698300ZS	BnaA10G0000700ZS	BnaC05G0002600ZS
ACCTCTCTGGCAAAGAGCAG	BnaA09G0721400ZS	BnaA09G0698500ZS	BnaC09G0203700ZS
CTGGCAAAGAGCAGAGGCGA	BnaA09G0721400ZS	BnaA09G0698500ZS	BnaC09G0203700ZS
AGTTTCTCTCAGAGACAAAG	BnaA09G0721400ZS	BnaA09G0698500ZS	BnaC09G0203700ZS
GTCAATAGCAACCGGTACGA	BnaA10G0011500ZS	BnaC05G0013400ZS
CTCTCTACACGTAGTCCCTT	BnaA10G0011500ZS	BnaC05G0013400ZS
AGTACTTATCTCTTCTCGTG	BnaA10G0011500ZS	BnaC05G0013400ZS
CGTTCTATACAATGGCACAG	BnaA09G0691300ZS	BnaA09G0712800ZS
CAACATCGATTTAGCAGCAG	BnaA09G0691300ZS	BnaA09G0712800ZS
TGAGACCAATCCGCATGTCC	BnaA10G0012600ZS	BnaC05G0014600ZS
GAACAACTGCGACAAATATC	BnaC05G0014600ZS
TCACGAGAAATAGAAAAGCA	BnaA10G0012600ZS	BnaC05G0014600ZS
AAGAGGGGTTTGCGTTTCTC	BnaA10G0013100ZS	BnaC05G0176100ZS
AGAGTTGGCCATGGAGATGT	BnaA10G0013800ZS	BnaC05G0015700ZS
GTTGGCCATGGAGATGTCGG	BnaA10G0013800ZS	BnaC05G0015700ZS
GAGATGTCGGAGGATTCATT	BnaA10G0013800ZS	BnaC05G0015700ZS
AGAACAGCTCGTAGCTCCGC	BnaA10G0014000ZS	BnaC05G0015900ZS
GCTCCCATGCAACGCCGTGT	BnaA10G0014000ZS	BnaC05G0015900ZS
CAACGCCGTGTCGGCTGCGA	BnaA10G0014000ZS	BnaC05G0015900ZS
CCATTAGCCGTTGCTGGTGC	BnaA10G0015900ZS	BnaC05G0017900ZS	BnaC08G0003200ZS
TGGTGCTGGAAGTGCCAGCA	BnaA10G0015900ZS	BnaC05G0017900ZS
TGAGGTGTGTAGGAGTAACT	BnaA10G0015900ZS	BnaC05G0017900ZS
TAACCCATGACGCGATTGCC	BnaA10G0016700ZS	BnaC05G0018600ZS
TGCCAGGACCTTCAGCGACA	BnaA10G0016700ZS	BnaC05G0018600ZS
TCAGCGACATGGAAATAATC	BnaA10G0016700ZS	BnaC05G0018600ZS
GCGACTCATCGTTGCTTTCT	BnaA10G0016800ZS	BnaC05G0018700ZS
TTGAGGTTTCGAATGAGCCC	BnaC05G0018700ZS
CGAATGAGCCCTGGAGATAG	BnaC05G0018700ZS
TGAGCGAGAGATTCGTGTTT	BnaA09G0687500ZS	BnaA09G0701300ZS	BnaA09G0709400ZS	BnaA09G0701500ZS
GAGCGAGAGATTCGTGTTTA	BnaA09G0687500ZS	BnaA09G0701300ZS	BnaA09G0709400ZS	BnaA09G0701500ZS
GGAAGAACCCTAAGCTGACG	BnaA08G0318000ZS	BnaA10G0021600ZS	BnaC05G0022800ZS	BnaC08G0006900ZS
ACGACGGCGAGCTTTCTCTC	BnaA07G0008500ZS	BnaA08G0318000ZS	BnaA10G0021600ZS	BnaC05G0022800ZS	BnaC08G0006900ZS
CGACGGCGAGCTTTCTCTCC	BnaA07G0008500ZS	BnaA08G0318000ZS	BnaA10G0021600ZS	BnaC05G0022800ZS	BnaC07G0021300ZS	BnaC08G0006900ZS
CCACTGGAACTGTTGGCTTG	BnaA10G0022400ZS
CTAGGCATACCGTAGCCCAT	BnaA10G0022400ZS
TTCACGACCGCGAAGCCTTG	BnaA10G0022400ZS
TCATGAATCTCATCGATCCA	BnaA08G0316400ZS	BnaA10G0024400ZS	BnaC05G0025600ZS	BnaC08G0008500ZS
GCCCTAAACCGGAACGTTCG	BnaC05G0025600ZS	BnaC08G0008500ZS
ACGAGTTCTTGATATGGCTT	BnaA08G0315300ZS	BnaA10G0025800ZS
CATCGGTGGGAAACCCGATC	BnaA08G0314900ZS
CCATCATTACATACATCGAC	BnaA09G0683300ZS	BnaA09G0705000ZS
GCTCGTTTAGACCCAACAGA	BnaA09G0682900ZS	BnaA09G0704400ZS	BnaA10G0027100ZS	BnaC05G0028500ZS
GAGGAGAAGCTCCTTGTCCT	BnaA10G0027100ZS	BnaC05G0028500ZS
TTCATCCTGTGTGACCCAAT	BnaC05G0028500ZS
GGTGCAGCGACAGAGGTTTC	BnaC05G0028900ZS
TTTGGGATTGTGTCTATTGT	BnaA10G0027600ZS	BnaC05G0028900ZS
GTTATGTGCGTTTGAAAGAG	BnaA10G0027600ZS	BnaC05G0028900ZS
GGTGTGCCTATCACTTGAAG	BnaA02G0133500ZS	BnaA10G0106100ZS	BnaC02G0167500ZS	BnaC09G0368000ZS
GCAATCTCTACATTCTGCTC	BnaA09G0681900ZS	BnaA09G0703400ZS
TCAGGAAGCCTCTGCTGCAA	BnaA09G0681900ZS	BnaA09G0703400ZS
AAGTTATAACCGCTTCTGTT	BnaA08G0312700ZS	BnaA09G0681900ZS	BnaA09G0703400ZS
CGAACACGATACTCAACATC	BnaA08G0312300ZS	BnaA10G0030900ZS	BnaC05G0032300ZS	BnaC08G0015400ZS
TCCTTTGCGTTTCTGCTTTC	BnaA10G0030900ZS	BnaC05G0032300ZS
TTGATGAGCTCAACTTCGCG	BnaA10G0033500ZS	BnaC05G0035400ZS
TGATGAGCTCAACTTCGCGT	BnaA10G0033500ZS	BnaC05G0035400ZS
GTCTTGACCTTCCAATGCAA	BnaA10G0033500ZS	BnaC05G0035400ZS
CTTGGCTATTCTCTTCTGCA	BnaA09G0701800ZS	BnaC08G0513000ZS
CGGCTTGGAAACCGTGTCCA	BnaC05G0037300ZS
AACTGGTGTACATATAGGAC	BnaA10G0036700ZS	BnaC05G0037300ZS
ATCATCAGCGACATGTCCAT	BnaC05G0037300ZS
ATGGCTAGAGTTCGGTTAAT	BnaA09G0680500ZS	BnaA10G0037500ZS	BnaC05G0038000ZS
AAGATCGAGTGGCACGTTTG	BnaA09G0680500ZS
GAGAGCATGGTTGGTGAACA	BnaA09G0680500ZS	BnaA10G0037500ZS	BnaC05G0038000ZS
TCCAGTTCTGCATAGGGCTT	BnaA09G0680400ZS
ACTCTTGGAACAGACTCTAC	BnaC05G0038700ZS
CTTCCCTTCCTCGAAAAGAT	BnaA10G0039000ZS	BnaC05G0039900ZS
CTCGAAAAGATCGGTAGCCA	BnaA10G0039000ZS	BnaC05G0039900ZS
GAAAAGATCGGTAGCCATGG	BnaA10G0039000ZS	BnaC05G0039900ZS
ATAACTCTGTCACACCATGC	BnaA08G0310600ZS	BnaA09G0679900ZS	BnaA10G0039200ZS	BnaC05G0040200ZS	BnaC08G0018700ZS
CTTGGCAGATATCGCAACGA	BnaA08G0308700ZS	BnaA09G0678200ZS
GATATCGCAACGAGGGAACT	BnaA08G0308700ZS	BnaA09G0678200ZS
TCCCAGTGGCTAAGAACCTC	BnaA10G0041800ZS	BnaC05G0043300ZS	BnaC08G0021600ZS
ATGCTCGTGAGCCCCAGATA	BnaA09G0677900ZS	BnaC08G0087500ZS
GACCACCCCACAAGTAGACG	BnaA09G0677900ZS	BnaC08G0087500ZS
ACCACCCCACAAGTAGACGA	BnaA09G0677900ZS	BnaC08G0087500ZS
GAATAGTACCCACTATTCCT	BnaA09G0677600ZS	BnaA10G0042600ZS	BnaC05G0043900ZS	BnaA09G0677800ZS
GTTGACATAGTCACTTCATC	BnaC05G0043900ZS
TTCCATAACTCTATCTGCTA	BnaA10G0042900ZS	BnaC05G0044300ZS
AGTTCTTCAAGTCACCAAAC	BnaA10G0042900ZS	BnaC05G0044300ZS
ACTGTTCACTCCATTGAACT	BnaA10G0042900ZS	BnaC05G0044300ZS
GTCGCAGCCGGTACCATCTG	BnaA10G0044200ZS	BnaC05G0045100ZS
GTACCATCTGTGGCTGTGTA	BnaA10G0044200ZS	BnaC05G0045100ZS
TACCATCTGTGGCTGTGTAT	BnaA10G0044200ZS	BnaC05G0045100ZS
CTAAACTGAAGACCAAGCGT	BnaA10G0045000ZS	BnaA10G0045100ZS	BnaC05G0045500ZS
GTAGAAGATGAGAGCTGAGT	BnaA10G0045000ZS	BnaC05G0045500ZS
GAGAGCTGAGTTGGCAATAC	BnaA10G0045000ZS	BnaC05G0045500ZS
TGAATCTCTTTGTTGGTCTC	BnaA10G0045300ZS	BnaC05G0045700ZS
CGGTCCAATACATTAAGACT	BnaA10G0045200ZS	BnaC05G0045600ZS
TGTCAAATATCCACATGATA	BnaA10G0045200ZS	BnaC05G0045600ZS
CTGAACAAAAGTCCTTCCTT	BnaA10G0045200ZS	BnaC05G0045600ZS
GGACTGAATCTCAGCAGATA	BnaA10G0046400ZS	BnaC05G0047100ZS
CTTTCTTCCTGTCTCTCTTG	BnaC05G0047100ZS
CCTGTCTCTCTTGAGGCTAA	BnaC05G0047100ZS
CAATATTGTTCCGTAGATAT	BnaA09G0089400ZS
GATGACACTACCAGTGAGAT	BnaA09G0089400ZS
ATGGAGGAGATATGAGGGCA	BnaA07G0008600ZS	BnaC01G0363900ZS
ACTTGCGGTGAAGTACGCGG	BnaA07G0008600ZS	BnaC01G0363900ZS
GGCGGCAGAATCAAGCCTCG	BnaA07G0008600ZS	BnaC01G0363900ZS
GGTGAGTGCTGGACCGACTA	BnaA09G0699400ZS
CGACTATGGTAGCAAAACCC	BnaA09G0699400ZS
TGATCTGTGGATAGAGGAAC	BnaA10G0053600ZS	BnaC05G0053800ZS
CCTGCAGTTAGCGCTCATCA	BnaA10G0053600ZS	BnaC05G0053800ZS
TCTCCTACCGCACACCGATG	BnaA10G0053600ZS	BnaC05G0053800ZS
CGTAGACGACTGAACTTTAC	BnaA06G0044200ZS	BnaC05G0055700ZS
ACGACTGAACTTTACCGGTT	BnaA06G0044200ZS	BnaC05G0055700ZS
TTGGAAGAGTCTTGTCTAAG	BnaA06G0045100ZS	BnaA08G0301900ZS	BnaC05G0056900ZS	BnaC08G0032100ZS
CGGTGTAGCGTCATCCTCGC	BnaA06G0045100ZS	BnaA08G0301900ZS	BnaC05G0056900ZS	BnaC08G0032100ZS
TCACATCCCTTTGTAGCATC	BnaA09G0668700ZS	BnaC08G0533800ZS
CACATCCCTTTGTAGCATCA	BnaA09G0668700ZS	BnaC08G0533800ZS
TCTCCTTGTGAGCCACGGAC	BnaA06G0048300ZS	BnaA08G0300700ZS	BnaA09G0667300ZS	BnaC05G0060200ZS	BnaC08G0033400ZS	BnaC08G0532300ZS
GTGAGCCGTGGAGATTCGCA	BnaA06G0048300ZS	BnaC05G0060200ZS
TCGCATGGAGTGATATCTCA	BnaA06G0048300ZS	BnaC05G0060200ZS
GCGAAAAATTGTCCGCTCTG	BnaA06G0048900ZS	BnaC05G0060800ZS
AATTGTCCGCTCTGTGGACT	BnaA06G0048900ZS	BnaC05G0060800ZS
ATTGTCCGCTCTGTGGACTT	BnaA06G0048900ZS	BnaC05G0060800ZS
GATGGTGGTGGAGTTGGTGG	BnaA09G0666400ZS	BnaC08G0034200ZS
ATGGTGGTGGAGTTGGTGGT	BnaA09G0666400ZS	BnaC08G0034200ZS
ATGCTGGCGCTGATGGTGAG	BnaA09G0666400ZS	BnaC08G0531300ZS
ATAATCATATCAGAACGCCT	BnaA09G0665700ZS	BnaC08G0184300ZS	BnaC08G0530500ZS
GACTGGAGATGATGCAGCGA	BnaC05G0063500ZS
AGCTGATAACGCATCTTTAG	BnaA06G0050900ZS	BnaC05G0063500ZS
GCATCTGGGGCAATACCCTC	BnaA06G0050900ZS	BnaC05G0063500ZS
CCAACGATTACAGATCCTAT	BnaC05G0064300ZS
TGGAGTTGAAGGGCCTTCAA	BnaC05G0064500ZS
AATTCTGTAAACGAACACAA	BnaC05G0064500ZS
ACAAAGGACATGAACTGCAG	BnaC05G0064500ZS
TGACAGGAGCTTCATTATCT	BnaA06G0051900ZS	BnaA09G0665200ZS	BnaC05G0064800ZS	BnaC08G0529800ZS
GTAAGGCGGAGGCGTGAGCT	BnaA09G0665200ZS	BnaC08G0529800ZS
TAAGGCGGAGGCGTGAGCTC	BnaA09G0665200ZS	BnaC08G0529800ZS
CTTCTCTTGATAACTTCCTC	BnaA08G0298200ZS	BnaA09G0183500ZS	BnaC08G0185100ZS	BnaC08G0187500ZS	BnaC09G0208600ZS
TATATGATACATGCTGTGAT	BnaA06G0052300ZS	BnaA08G0298200ZS	BnaA09G0183500ZS	BnaC05G0065100ZS
GTAAAGATCAGTTCGGTAGT	BnaA06G0052400ZS	BnaC05G0065200ZS	BnaC08G0529400ZS
GCAGTAGACATTAGCTGTCT	BnaA06G0052400ZS	BnaC05G0065200ZS	BnaC08G0529400ZS
CAGTCATGTAGAGTAGAATA	BnaA06G0052400ZS	BnaC05G0065200ZS	BnaC08G0529400ZS
GGAACAGATCTCCAGTTTCC	BnaA02G0212400ZS	BnaA08G0297800ZS	BnaC02G0283700ZS	BnaC06G0409400ZS	BnaC08G0188900ZS
AGTTTCCAGGACCATGTTCT	BnaA02G0400500ZS	BnaA08G0297800ZS	BnaA01G0237800ZS	BnaA09G0078800ZS	BnaC08G0188900ZS	BnaC09G0028400ZS	BnaC09G0070500ZS
CTAGTGGCGGTAGTTGATAG	BnaA09G0664600ZS	BnaC08G0529100ZS
AATGTAGAGGCAAACAGCAA	BnaA09G0664600ZS	BnaC08G0529100ZS
TACAGGGAGGGCAATTTGGC	BnaA09G0664600ZS	BnaC08G0529100ZS
GCAGGCCCTTGCAAACACAA	BnaA06G0054000ZS	BnaC05G0066900ZS
CAGGCCCTTGCAAACACAAC	BnaA06G0054000ZS	BnaC05G0066900ZS	BnaC08G0189800ZS
TGCAAACACAACGGGAGCCT	BnaA06G0054000ZS	BnaC05G0066900ZS
ACATAGCACCTGACTTACAC	BnaA09G0663000ZS	BnaC08G0526500ZS	BnaC08G0527500ZS
GCTTCCCCGAAACAACCGAC	BnaA09G0663000ZS	BnaC08G0526500ZS	BnaC08G0527500ZS
ACCGACCGGAGAACTGCCAT	BnaA09G0663000ZS	BnaC08G0526500ZS	BnaC08G0527500ZS
ATGTTCACGTTGTAGTTATA	BnaA06G0057000ZS	BnaC05G0071400ZS
TTCACGTTGTAGTTATAAGG	BnaA06G0057000ZS	BnaC05G0071400ZS
TATCCGCAACACGCCATTAA	BnaA06G0057000ZS	BnaC05G0071400ZS
AGCCTGAAAAGCTCAAACAG	BnaA06G0431500ZS	BnaA09G0661900ZS	BnaC05G0072500ZS	BnaC08G0525200ZS
TCGTTCTGGCTTTGGCTCCA	BnaA06G0057600ZS	BnaA09G0661800ZS	BnaC05G0072600ZS	BnaC08G0194500ZS	BnaC08G0525100ZS
ACGAAGACCGGTAGAGAGAT	BnaA09G0661800ZS	BnaC08G0525100ZS
TTTGTCTGAAACTCCCAGTT	BnaA09G0661800ZS	BnaC08G0525100ZS
TCTGAGCATATTCCTGCAAC	BnaA06G0059300ZS	BnaA08G0292900ZS	BnaC05G0074600ZS	BnaC08G0196000ZS
TTGATGATGGTTTCTTTCAC	BnaA06G0059300ZS	BnaC05G0074600ZS
TCCACAGTACATGTGAACTG	BnaA06G0059300ZS	BnaC05G0074600ZS
TGTCGAGATCAGCAAGTTTA	BnaA06G0059600ZS	BnaA08G0292800ZS	BnaC04G0335600ZS	BnaC04G0337400ZS	BnaC05G0075000ZS	BnaC08G0196100ZS
ATCATCGTCGAAGTTATTCC	BnaA06G0062600ZS
GACAACGGAAACAAGCTTTG	BnaA06G0064200ZS	BnaC05G0079800ZS
AACAAGCTTTGTGGTAGACC	BnaA06G0064200ZS	BnaC05G0079800ZS
GTGGTAGACCCGGTTATCAG	BnaA06G0064200ZS	BnaC05G0079800ZS
TTCACGTCGGCGAGTTTCAC	BnaA06G0066700ZS	BnaA09G0170400ZS	BnaA09G0657800ZS	BnaC05G0082300ZS	BnaC05G0083500ZS	BnaC08G0202000ZS	BnaC09G0190200ZS
ATGATCTCCACGGGAGATAA	BnaC05G0082300ZS	BnaC05G0083500ZS
CAACATTTGCGAACTCGTCC	BnaA09G0449400ZS	BnaC05G0209000ZS
AAGGGGAAAGCCGTGACAAT	BnaA05G0121700ZS
CAATTGGATTTGAAACACTT	BnaA05G0121700ZS
GCAAAGAGAAGAGGCATAGC	BnaA05G0121700ZS	BnaC04G0154000ZS
TTCGTGACACGCTTCACCAA	BnaA06G0069600ZS	BnaC05G0086700ZS
TGACACGCTTCACCAAAGGC	BnaA06G0069600ZS	BnaC05G0086700ZS
ACCAAAGGCTGGCACAGAGA	BnaA06G0069600ZS	BnaC05G0086700ZS
CGTCTTTAAAGAGTTTCCCA	BnaA06G0070800ZS	BnaC05G0088000ZS
TTTACTATGCATGTCAAGCA	BnaA06G0070800ZS	BnaC05G0088000ZS
TATGCATGTCAAGCAAGGTT	BnaA06G0070800ZS	BnaC05G0088000ZS
ATCTCAATCTCATCGTTTAA	BnaA09G0656100ZS	BnaC08G0515300ZS
AACCAGAAAAGTCCATCACG	BnaA09G0656100ZS	BnaC08G0515300ZS
CGAGACAACGTGCTCAAGTT	BnaA09G0656100ZS	BnaC08G0515300ZS
ATCACTGCTTTATGTGTCTC	BnaA06G0071500ZS	BnaA09G0656400ZS	BnaC05G0088900ZS	BnaC08G0514900ZS
ACTGCTTTATGTGTCTCCGG	BnaA06G0071500ZS	BnaA09G0656400ZS	BnaC05G0088900ZS	BnaC08G0514900ZS
CTGCTTTATGTGTCTCCGGA	BnaA06G0071500ZS	BnaA09G0656400ZS	BnaC05G0088900ZS	BnaC08G0514900ZS
GCTAGTGTCTGATGTCCCCT	BnaA06G0072200ZS	BnaC05G0089600ZS
TGAGTGACAAGGGCATAGAG	BnaA08G0284600ZS	BnaC08G0513900ZS
TTGGATTCTTAGACCCAATT	BnaA08G0284600ZS	BnaA09G0653500ZS	BnaC08G0207900ZS	BnaC08G0513900ZS
TTCGTTCCTCTTAGCAGCTT	BnaC08G0208600ZS
CTCTTAGCAGCTTTGGTCTT	BnaC08G0208600ZS
TTTGGTTTAGGAGTTGGATC	BnaA06G0073700ZS	BnaC05G0091300ZS	BnaC08G0208600ZS
ATAGCGTTCCAGTCAATCTC	BnaA08G0282900ZS	BnaC08G0211200ZS
TCTTGAAGATATGCGGCAAG	BnaA08G0282900ZS	BnaC08G0211200ZS
GGCAAGCGGTTGGCAAACGC	BnaA06G0075600ZS	BnaA08G0282900ZS
GGCGCCAGCTGCACCAGCTT	BnaA09G0651300ZS	BnaC08G0510500ZS
CAGCTGCACCAGCTTCGGTT	BnaA09G0651300ZS	BnaC08G0510500ZS
CAAGAAGAATAGAATCCATG	BnaA09G0651300ZS	BnaC08G0510500ZS
ATGTCATTGCTGCACTTGTA	BnaA06G0085700ZS	BnaC05G0105700ZS
AATGAGCAGCAAGGTGTGTC	BnaA08G0280300ZS	BnaC08G0214700ZS
GAGCAGCAAGGTGTGTCTGG	BnaA08G0280300ZS	BnaC08G0214700ZS
AGCAGCAAGGTGTGTCTGGT	BnaA08G0280300ZS	BnaC08G0214700ZS
GTTGGGTGAAATCTAAAACC	BnaA09G0648300ZS	BnaC05G0103400ZS	BnaC08G0215400ZS
GGGTGAAATCTAAAACCCGG	BnaA09G0648300ZS	BnaC05G0103400ZS	BnaC08G0215400ZS
GGAAGTTGGAGGAATGATAA	BnaA08G0279700ZS	BnaC08G0215400ZS
CAGCACCAGCTGGTGACGTG	BnaA06G0083000ZS	BnaC05G0102200ZS
AGCACCAGCTGGTGACGTGA	BnaA06G0083000ZS	BnaC05G0102200ZS
GTGAGGGCGATTCTTGACAA	BnaA09G0647600ZS	BnaC05G0102200ZS
ACCAGCAGCAACTCTGTGAA	BnaA06G0082700ZS	BnaC05G0102000ZS
TGTTCAAATAGTTTAGCTAC	BnaA06G0082700ZS	BnaC05G0102000ZS
TCAAATAGTTTAGCTACAGG	BnaA06G0082700ZS	BnaC05G0102000ZS
CTCTCCTTATGACATCCGGG	BnaC08G0218200ZS
CTCCGGCACCGGGAGACGCC	BnaA08G0278200ZS	BnaC08G0218200ZS
TCTTCTTCCATGTAACCATT	BnaA08G0278200ZS	BnaC08G0218200ZS
ACTTGTATGTTCCACACAAG	BnaA06G0081400ZS	BnaA09G0151800ZS	BnaC05G0100600ZS	BnaC09G0165000ZS
CGAGCTGGACGATCTCGACT	BnaA09G0644500ZS	BnaC08G0503000ZS	BnaC09G0204900ZS
GAGAACCCGTGCAGATACCA	BnaA05G0111900ZS	BnaC01G0101000ZS	BnaC04G0140900ZS
CCAACCATCGGTGGAGATGG	BnaA09G0644100ZS	BnaC08G0502000ZS
ACCATCGGTGGAGATGGCGG	BnaA09G0644100ZS	BnaC08G0502000ZS
CCAGAATCAGAATGTTCTTG	BnaA09G0644100ZS	BnaC08G0502000ZS
GACAGAACAAGAGAACTGAG	BnaA06G0077500ZS	BnaA09G0641200ZS	BnaC05G0095900ZS	BnaC08G0499300ZS
ACAGAACAAGAGAACTGAGT	BnaA06G0077500ZS	BnaA09G0641200ZS	BnaC05G0095900ZS	BnaC08G0499300ZS
AGAACTGAGTGGGACCGACA	BnaA06G0077500ZS	BnaA09G0641200ZS	BnaC05G0095900ZS	BnaC08G0499300ZS
ACGGCCACCGCAACCGCTAT	BnaC05G0094100ZS
CACCGCAACCGCTATTGGTT	BnaA06G0076700ZS	BnaC05G0094100ZS
ACCGCAACCGCTATTGGTTA	BnaA06G0076700ZS	BnaC05G0094100ZS
AGCCTTCTTGATCTCGTCGT	BnaA01G0404200ZS	BnaC01G0511300ZS	BnaC05G0556200ZS
CTTGGTTTGTTGATCAGGCC	BnaA09G0639900ZS	BnaC08G0497200ZS
TTTGTTGATCAGGCCAGGAC	BnaA09G0639900ZS	BnaC08G0497200ZS
TCAGGCCAGGACTGGTCTCC	BnaA09G0639900ZS	BnaC08G0497200ZS
CCACATGTTGACCATAGCTA	BnaA06G0088700ZS	BnaA09G0639400ZS	BnaC05G0109200ZS	BnaC08G0496800ZS
ACCATAGCTATGGTTCCTGC	BnaA06G0088700ZS	BnaA09G0639400ZS	BnaC05G0109200ZS	BnaC08G0496800ZS
CCATAGCTATGGTTCCTGCA	BnaA06G0088700ZS	BnaA09G0639400ZS	BnaC05G0109200ZS	BnaC08G0496800ZS
ACCGTGTACGTTACCACATC	BnaA06G0089500ZS	BnaC05G0110000ZS
CCGGTAATAGCTGTTGATCA	BnaA06G0089500ZS	BnaC05G0110000ZS
CTCCACTGGTTTAGTCACAA	BnaA06G0090300ZS	BnaC05G0110800ZS
ACTCACCTTTCATTCCTGAT	BnaA06G0090300ZS	BnaC05G0110800ZS
CACCTTTCATTCCTGATTGG	BnaA06G0090300ZS	BnaC05G0110800ZS
TGTTGTGCATCCAAACCTTA	BnaA06G0094300ZS	BnaA09G0633400ZS	BnaC05G0115600ZS	BnaC08G0491200ZS
GAAACTGTTCATCATTGCAT	BnaA06G0097100ZS	BnaC05G0119300ZS
CAAGGTCTCTTTGCAAAGAT	BnaA06G0097100ZS	BnaC05G0119300ZS
ACTTCGAAACGATGTCGTAT	BnaA06G0097100ZS	BnaC05G0119300ZS
GTTTATGTACGCACTCACGT	BnaA08G0270200ZS	BnaC08G0231300ZS
TTCTGAAGTGATTATCGGAG	BnaA08G0270200ZS	BnaC08G0231300ZS
TCGGAGTGGATGTCTGCGTT	BnaA08G0270200ZS	BnaC08G0231300ZS
GAATTGTAGATAACAAAACG	BnaA09G0628900ZS	BnaC08G0486500ZS
TTAGCGTCTCTTTCTCTCTA	BnaA09G0628700ZS	BnaC08G0486300ZS
GGTTTCGAGGAGGGATCCAG	BnaA09G0628700ZS
AGTACTTGAATAAAACGCCA	BnaA09G0628700ZS	BnaC08G0486300ZS
TTAGGATTCTTATTGTCCAA	BnaC05G0128500ZS
TAGGATTCTTATTGTCCAAA	BnaC05G0128500ZS
CATGTGCTTGGCCCACGATT	BnaC05G0128500ZS
AGTGATGAATGCTGTGAGAG	BnaA06G0104800ZS	BnaC05G0129800ZS
GCGGCTTCGATGAAGCTTAT	BnaA06G0104800ZS	BnaC05G0129800ZS
CGGCTTCGATGAAGCTTATA	BnaA06G0104800ZS	BnaC05G0129800ZS
CGAAGACGCGCCACGATCGG	BnaA07G0388500ZS	BnaC06G0456800ZS
ATACCACTGGAACAGCGAGA	BnaA07G0388500ZS	BnaC06G0456800ZS
TTGACGCATGTTGCATAGTC	BnaC06G0456800ZS
CTAGACATCCAACCAGCAAG	BnaA06G0106000ZS	BnaA06G0106100ZS	BnaA07G0226800ZS	BnaA09G0625600ZS	BnaC05G0131200ZS	BnaC06G0244100ZS	BnaC08G0483000ZS
TTTATATCCGGATTTGGCCT	BnaA06G0106000ZS	BnaA06G0106100ZS	BnaA09G0625600ZS	BnaC05G0131200ZS	BnaC08G0483000ZS
TTATATCCGGATTTGGCCTT	BnaA06G0106000ZS	BnaA06G0106100ZS	BnaA09G0625600ZS	BnaC05G0131200ZS	BnaC08G0483000ZS
TACATAGAGCTGCGTTGTGG	BnaA06G0108500ZS	BnaC05G0134000ZS
CAATATACTCTTCCTTCGAC	BnaA06G0108500ZS	BnaC05G0134000ZS
CTATACATAGAGCTGCGTTG	BnaA06G0108500ZS	BnaC05G0134000ZS
TCGCAAACGTCCTCCTCTTC	BnaA06G0111800ZS	BnaC05G0137600ZS
GAGCAGACTTCACCTTGTCG	BnaA06G0111800ZS	BnaC05G0137600ZS
AGCAGACTTCACCTTGTCGA	BnaA06G0111800ZS	BnaC05G0137600ZS
AGAGCGTGATATTGCATACG	BnaA06G0112500ZS	BnaC05G0138400ZS	BnaC08G0478100ZS
GAGGAAGACCCAGAGACGGA	BnaA06G0112700ZS	BnaC05G0138600ZS
GGTGAACGACGTCCACGACT	BnaA06G0112700ZS	BnaC05G0138600ZS
CGGATTGGAGATCTTCTTAG	BnaA06G0112700ZS	BnaC05G0138600ZS
TCTCTGTATCTCCTTCTCTT	BnaC08G0238300ZS
ACATCGTCTCCCCAAAGATC	BnaC08G0475700ZS
CGTTTGCTGAAAGCTCTTGC	BnaA09G0620100ZS	BnaC08G0475600ZS
TTGTGGATCTCGTCGAACCT	BnaA09G0620100ZS	BnaC08G0475600ZS
TGCATCCTCAATAAGTCATC	BnaA09G0620100ZS	BnaC08G0475600ZS
CCATCTCACGCGCCACATCA	BnaA06G0118000ZS	BnaC05G0145500ZS
GACTGGATTGATTCCAGCTA	BnaA08G0261700ZS	BnaA09G0617700ZS	BnaC08G0240500ZS	BnaC08G0473100ZS
GATGTGGTCGGAAGTGAGAG	BnaA08G0261700ZS	BnaA09G0617700ZS	BnaC08G0240500ZS	BnaC08G0473100ZS
GAAGTGAGAGCGGAGTGTTG	BnaA08G0261700ZS	BnaA09G0617700ZS	BnaC08G0240500ZS	BnaC08G0473100ZS
GTTGAGAGAGGAGACTTTGA	BnaA06G0120800ZS	BnaA08G0260800ZS	BnaC05G0148800ZS	BnaC08G0241200ZS
GTACACGACGGCGGACGCGG	BnaA06G0120800ZS	BnaA08G0260800ZS	BnaC05G0148800ZS	BnaC08G0241200ZS
GACGGAGAGGGATATGGCGG	BnaA08G0260800ZS	BnaC05G0148800ZS	BnaC08G0241200ZS
GCTAAAAAAGCTAACAATGC	BnaA08G0260200ZS	BnaC03G0439000ZS	BnaC08G0241800ZS	BnaC09G0437200ZS
AAAAAAGCTAACAATGCAGG	BnaA08G0260200ZS	BnaC03G0439000ZS	BnaC08G0241800ZS	BnaC09G0437200ZS
AATGCAGGTGGAGTAGTCTT	BnaA08G0260200ZS	BnaC03G0439000ZS	BnaC08G0241800ZS	BnaC09G0437200ZS
GGACGACGTCCTCGACGAAG	BnaA08G0258500ZS	BnaA09G0615200ZS	BnaC08G0243700ZS
GACGACGTCCTCGACGAAGT	BnaA08G0258500ZS	BnaA09G0615200ZS	BnaC08G0243700ZS
AGAGGATGATGGATTTGTCG	BnaA01G0329300ZS	BnaA05G0378200ZS	BnaA08G0258500ZS	BnaC01G0407400ZS	BnaC08G0243700ZS
ATGTAACGGTGAATCCCCAC	BnaA06G0123900ZS	BnaA09G0615100ZS	BnaC05G0152000ZS	BnaC08G0470600ZS
TAACGGTGAATCCCCACCGG	BnaA06G0123900ZS	BnaA09G0615100ZS	BnaC05G0152000ZS	BnaC08G0470600ZS
ATCACTCTTCCAACCACCAA	BnaA06G0123900ZS	BnaA09G0615100ZS	BnaC05G0152000ZS	BnaC08G0470600ZS
TGCGGCGTTAGATGATGATA	BnaA09G0614300ZS	BnaA09G0614500ZS	BnaC08G0470200ZS
CGGAGCAGAGCTTGTCGGTG	BnaA09G0614300ZS	BnaA09G0614400ZS	BnaC08G0469900ZS	BnaC08G0470300ZS
AAGGAATCAAAGGGAGAAAG	BnaA08G0257400ZS	BnaC01G0384700ZS	BnaC08G0245000ZS
TCCTGCGGATGATGGAGACG	BnaA09G0614000ZS	BnaC08G0469600ZS
CTTGATCTCCTGTAACCTAG	BnaA09G0614000ZS	BnaC08G0469600ZS
ACTTGCTTGGAAGATGAAAG	BnaA09G0614000ZS	BnaC08G0469600ZS
GAAGAGCTTGTAGCTTTCCG	BnaA06G0126600ZS	BnaA08G0257100ZS	BnaC05G0154800ZS	BnaC08G0245900ZS
AGGAGGCTCAGCTAGCAGCA	BnaA06G0126600ZS	BnaA08G0257100ZS	BnaA09G0613800ZS	BnaC05G0154800ZS	BnaC08G0245900ZS
GGAGGCTCAGCTAGCAGCAT	BnaA06G0126600ZS	BnaA08G0257100ZS	BnaA09G0613800ZS	BnaC05G0154800ZS	BnaC07G0200400ZS	BnaC08G0245900ZS	BnaC09G0380100ZS
CCATACTTGCTAACAAAAGG	BnaA06G0127500ZS	BnaC05G0155700ZS
TTGCTAACAAAAGGTGGATT	BnaA06G0127500ZS	BnaC05G0155700ZS
AAGCGCCGCGAGTTCTAAGA	BnaA06G0127500ZS	BnaC05G0155700ZS
TTAGATACTTGTAATAACGG	BnaA06G0128000ZS	BnaC05G0156100ZS
ATACTTGTAATAACGGTGGA	BnaA06G0128000ZS	BnaC05G0156100ZS
TCCAGAAGTTGCTTAACAAC	BnaC05G0156100ZS
GTTTGCTGGTTATCTTTATC	BnaC05G0157500ZS
ATGAAGATCAGTGGCAAACA	BnaC05G0157500ZS
TGAAGATCAGTGGCAAACAT	BnaC05G0157500ZS
CCATGGGAGCAGCTTCACAA	BnaC08G0251600ZS
CAGGGAGAAGCTCGGCTTCC	BnaA08G0252900ZS	BnaC08G0251600ZS
TTGAGGCTTTGAAGACGCTT	BnaA08G0252900ZS	BnaA09G0610300ZS	BnaC08G0251600ZS
CTCAGCTTCTTCTCTAGCGG	BnaA06G0135600ZS	BnaA09G0609000ZS	BnaC05G0163800ZS	BnaC08G0462700ZS
TCACAGCTCTTCCACCAGCA	BnaA09G0609000ZS	BnaC05G0163800ZS	BnaC08G0462700ZS
TGATGCTGACGAGATTGTAC	BnaA06G0135600ZS	BnaA09G0609000ZS	BnaC05G0163800ZS	BnaC08G0462700ZS
GGTTGTAGTGGCGACTGAAG	BnaA06G0139100ZS	BnaC01G0375600ZS	BnaC04G0264900ZS	BnaC07G0066400ZS	BnaC09G0096000ZS
GGTTACCGTAAACCTTCCCG	BnaA06G0139100ZS
TACCGTAAACCTTCCCGTGG	BnaA06G0139100ZS
ATGGCACTCACAATGTCCCA	BnaA06G0139200ZS	BnaA08G0250500ZS	BnaC05G0167900ZS	BnaC08G0255600ZS
ACAGTTCTTTAAAGAATCTC	BnaA06G0139200ZS	BnaC05G0167900ZS
TGGACTCAGCTCTCTAGAGA	BnaA06G0139200ZS	BnaC05G0167900ZS
TCAAGAACTGTGTTTGAGAG	BnaA06G0139800ZS	BnaA07G0137300ZS	BnaA08G0250200ZS	BnaC07G0199900ZS	BnaC08G0256200ZS
CTGTTCTTGGCCACTTGTAT	BnaA06G0139800ZS	BnaA08G0250200ZS	BnaC05G0168800ZS	BnaC07G0199900ZS	BnaC08G0256200ZS
TAGTTCCTCCAGAGTTATCT	BnaA06G0139800ZS	BnaC05G0168800ZS
AGCCTTGCTGATGAGAGAGA	BnaA08G0248700ZS	BnaC07G0197400ZS	BnaC08G0258100ZS
TCAGCGCCACGGTAACTCAG	BnaA08G0248700ZS	BnaC07G0197400ZS
ATAGTTCTGGGAGTAATCGC	BnaC08G0258200ZS
CAATGCGAGCTAACAAGGAA	BnaA08G0248600ZS	BnaC08G0258200ZS
AGCAGACTGTTCGACCAGCT	BnaA08G0248600ZS	BnaC08G0258200ZS
ATTCTATAAGCTCTTTCCGT	BnaA07G0135300ZS	BnaC07G0197000ZS
TATAAGCTCTTTCCGTTGGA	BnaA07G0135300ZS	BnaC07G0197000ZS
TGCAAAGAAGTGATGTAAAT	BnaA07G0135300ZS	BnaC07G0197000ZS
ATGAAAACCAATTTAGAATC	BnaC08G0258300ZS
CCTTTAAGAGTTCTTTGTGC	BnaC08G0258300ZS
TCTTTGACCCACTGAGCACC	BnaC08G0258300ZS
ATGTAGACGAATTTGCCATC	BnaA07G0135200ZS	BnaC07G0196800ZS
GCTGATGACACTGACGATAT	BnaA07G0135200ZS	BnaC07G0196800ZS
TGTAGACGAATTTGCCATCA	BnaA07G0135200ZS	BnaC07G0196800ZS
TGTGTCGGAGCCTGACTATG	BnaA01G0196900ZS	BnaA01G0091400ZS	BnaA02G0332800ZS
AAAATGTCTCAAACCTCTCT	BnaA01G0196900ZS	BnaC08G0256000ZS
AGATCTGTGTACATATAACC	BnaA06G0142500ZS	BnaA07G0133900ZS	BnaA07G0134400ZS
CTCACGAAGAGCATCTGCAT	BnaA07G0133900ZS	BnaA07G0134400ZS	BnaC07G0196100ZS
CTAAATACTCAGCGGTTGTA	BnaA07G0133900ZS	BnaA07G0134400ZS	BnaC07G0196100ZS
CAAACTTCTTCTGATCCTTT	BnaA06G0145100ZS	BnaC05G0176200ZS
TTCTTCTGATCCTTTAGGTA	BnaA06G0145100ZS	BnaC05G0176200ZS
TTTCCCGCTCATTGCGTACT	BnaA06G0145100ZS	BnaC05G0176200ZS
GAACCTCCAAGAGCTTGCAC	BnaA07G0131100ZS	BnaA08G0246200ZS	BnaC07G0192900ZS	BnaC08G0262000ZS
GACTATGTTGGCGAGGATAG	BnaA08G0246200ZS	BnaC07G0192900ZS	BnaC08G0262000ZS
TTGCAAGAAATTGCCGATAG	BnaA06G0146800ZS	BnaA08G0245700ZS	BnaC05G0177400ZS	BnaC08G0262500ZS
CAAGAAATTGCCGATAGTGG	BnaA06G0146800ZS	BnaA08G0245700ZS	BnaC05G0177400ZS	BnaC08G0262500ZS
AGAGACATCCATGAGTCTCA	BnaA06G0146800ZS	BnaA08G0245700ZS	BnaC05G0177400ZS	BnaC08G0262500ZS
TACTTTCTCTAGCTTCTCGA	BnaA07G0130000ZS	BnaC03G0451900ZS	BnaC07G0191900ZS	BnaC08G0409900ZS
CAACCTGGAGAAGTGCCAAA	BnaC05G0182300ZS	BnaC08G0264900ZS
AACCTGGAGAAGTGCCAAAA	BnaC05G0182300ZS	BnaC08G0264900ZS
GTGAGCTGCTCTTTATCCAT	BnaC05G0182300ZS	BnaC07G0190300ZS	BnaC08G0264900ZS	BnaC08G0265100ZS	BnaC08G0265400ZS
GAAACACAAGTGGTGACTGT	BnaA06G0151500ZS	BnaC05G0184300ZS
TTCTTAGATCCAAAGCTAAA	BnaA06G0151500ZS	BnaC05G0184300ZS
TTTCCACCACTGTTTCGACT	BnaA06G0151500ZS	BnaC05G0184300ZS
CCAACACCGTCAAAAAACTG	BnaA06G0153800ZS	BnaC05G0187200ZS
GGCTCGTACCACTTTCTTAG	BnaA06G0153800ZS	BnaC05G0187200ZS
CTTAGCGGCTGTTCTTCCAG	BnaA06G0153800ZS	BnaC05G0187200ZS
TGATTGGTGATTTGAGATGC	BnaA08G0242700ZS	BnaC08G0267800ZS
TGTGTGCTGCTCTCTAGAAC	BnaA08G0242700ZS	BnaC08G0267800ZS
ACGGAGATCACCTTGTGATA	BnaA08G0242700ZS	BnaC08G0267800ZS
CGGTTGCAACGAGTTGACGA	BnaA09G0068600ZS
AGCTCTTGACGTTCTTCCAT	BnaA09G0068600ZS	BnaC05G0212100ZS
CCAGGGTGTGGTGGGCCTTG	BnaA09G0068600ZS
GGACTTGAACTCGCCCTCGT	BnaA02G0228200ZS	BnaC02G0307400ZS	BnaC08G0270200ZS
ACAACAGCTTGGCAGTGATA	BnaC08G0185900ZS	BnaC08G0186200ZS
CTTATCATCGAGAGATTCTA	BnaC08G0185900ZS
GGGATTTCACTTTGCTGACC	BnaA08G0240000ZS	BnaC08G0271400ZS
AGAAGCATGATCCTCTTGAA	BnaA07G0236100ZS	BnaA07G0373100ZS	BnaC06G0256600ZS	BnaC06G0438700ZS
CCGGAAGAGACGGAATCGTG	BnaA07G0236100ZS	BnaA07G0373100ZS	BnaC06G0438700ZS
CCATCAGGATCGAGGACAAG	BnaA07G0121600ZS	BnaC07G0179000ZS
GATCGAGGACAAGAGGTTAA	BnaA07G0121600ZS	BnaC07G0179000ZS
CTGCCACATCTCCACCGCAT	BnaA07G0121600ZS	BnaC07G0179000ZS
ACTCCCTCAGCTTGGCTTAG	BnaA09G0458700ZS	BnaC05G0198400ZS
CCCTCAGCTTGGCTTAGCGG	BnaA09G0458700ZS	BnaC05G0198400ZS
GAGTATGCGGAAAAGCAAAG	BnaA09G0458700ZS	BnaC05G0198400ZS
GCAGCTTGCTGGATAGACCT	BnaA07G0120400ZS	BnaA09G0458400ZS	BnaC05G0198700ZS	BnaC07G0177500ZS
GTCTTGGAAACTATGGAAGG	BnaA09G0458400ZS	BnaC05G0198700ZS
ATGGAAGGAGGAAGCAAGTG	BnaA09G0458400ZS	BnaC05G0198700ZS
GTTGAGCAAGTAATCGTACA	BnaA07G0120300ZS	BnaA09G0458200ZS	BnaC05G0198900ZS	BnaC07G0177400ZS
CCAAACAGACCGTTTAGGTT	BnaA09G0458200ZS	BnaC07G0177400ZS
ATCCTCCAGCATCCGTTCTA	BnaA09G0457800ZS	BnaC05G0199200ZS	BnaC05G0199300ZS
ATAGACTTCGACTAAACTCA	BnaA09G0457800ZS	BnaC05G0199200ZS	BnaC05G0199300ZS
TTCAAGTATCTGACCCACTT	BnaA09G0457800ZS	BnaC05G0199200ZS	BnaC05G0199300ZS
AGAGACCGTACTAGATCAAC	BnaA09G0457100ZS	BnaC05G0200200ZS
GATCAACCGGCATGTCTGAT	BnaA09G0457100ZS	BnaC05G0200200ZS
TCCTTCTATAGCAGCTTTCA	BnaA09G0457100ZS	BnaC05G0200200ZS
AACCGGTTCCACAGACTTCC	BnaA09G0457000ZS	BnaC08G0274100ZS
TCCGGCTCGTGCTCTTCGTT	BnaA08G0238100ZS	BnaA09G0457000ZS	BnaC05G0200300ZS	BnaC08G0274100ZS
TTTATTCCGGAGCATTGGTC	BnaA07G0119000ZS	BnaC06G0376800ZS	BnaC07G0175800ZS
ACCGGACGGAGCCGTATGCG	BnaA07G0119000ZS	BnaC07G0175800ZS
AGAGTGGGATCACCGCCGTG	BnaA07G0119000ZS	BnaC07G0175800ZS
CGAAACCTGTGTTCTCGTTA	BnaA09G0454900ZS	BnaC05G0203500ZS
GTCTCCGAAGACGAAGTCGA	BnaA09G0454900ZS	BnaC05G0203500ZS
AGAACTGACGGCGGGAGTGA	BnaA09G0454900ZS	BnaC05G0203500ZS
AGGCCATGTTTATCCGGGTC	BnaA09G0454400ZS	BnaC08G0275400ZS
CTTGATGAAGCAATTGTAAG	BnaA07G0117100ZS	BnaA09G0452100ZS	BnaC05G0206300ZS	BnaC07G0010700ZS
ATGAAGCAATTGTAAGCGGA	BnaA07G0117100ZS	BnaA09G0452100ZS	BnaC05G0206300ZS	BnaC07G0010700ZS
GGAGCTCGTTGTCGTTTCTC	BnaA07G0117100ZS	BnaA09G0452100ZS	BnaC05G0206300ZS	BnaC07G0010700ZS
CACGGAATAGGCGATGTCGT	BnaA07G0116700ZS	BnaC07G0173400ZS
AGAATTATACATGTCTACGT	BnaA07G0116700ZS	BnaC07G0173400ZS
CATGTCTACGTAGGAAAACT	BnaA07G0116700ZS	BnaC07G0173400ZS
ACATAAGGTGACTCCTTTGG	BnaA09G0448500ZS	BnaC05G0210500ZS
GGTGACTCCTTTGGAGGAGT	BnaA09G0448500ZS	BnaC05G0210500ZS
TCCTTTGGAGGAGTCGGAGA	BnaA09G0448500ZS	BnaC05G0210500ZS
TGACTCGGGTTGAGTTGAAG	BnaA07G0100900ZS	BnaC07G0152600ZS
TCAAGCTCCTTTGTACTAAG	BnaA07G0100900ZS	BnaC07G0152600ZS
TAAGCTTAAGATACTCCTGT	BnaA07G0100900ZS	BnaC07G0152600ZS
ACATCTCTCATGTGCAGAGT	BnaA07G0101500ZS	BnaC07G0153400ZS
AGAAACAATAACTTCTCTTG	BnaA07G0101500ZS	BnaC07G0153400ZS
ACAGAACTTTCACATACATA	BnaA07G0101500ZS	BnaC07G0153400ZS
TTCGCGTAGACTTCCGGCGA	BnaA07G0102200ZS	BnaC07G0154300ZS
ATCCTCGTTGCCACGTATAA	BnaA07G0102200ZS	BnaC07G0154300ZS
GCGGCGTAGATGGCGTAGAG	BnaA07G0102200ZS	BnaC07G0154300ZS
ATCGTCATCGGTGGTTCCAA	BnaA07G0103000ZS	BnaC07G0154900ZS
CCAATGGTGTCCTCGCTCAC	BnaA07G0103000ZS	BnaC07G0154900ZS
GCTCACTGGAGCTTCGACAT	BnaA07G0103000ZS	BnaC07G0154900ZS
GGCATTGGAGAGTATTCCCC	BnaA08G0224400ZS	BnaC03G0633800ZS
GCTTCAAAATCATCTTTCAA	BnaA08G0224400ZS	BnaC03G0633800ZS
CTTCAAAATCATCTTTCAAT	BnaA08G0224400ZS	BnaC03G0633800ZS
TAAAGAGTTTCTCAAATAAC	BnaA09G0436000ZS	BnaC05G0227200ZS
AACCGGACTTCAACCTTTAT	BnaA09G0436000ZS	BnaC05G0227200ZS
ACCTTTATAGGCTCCTTTCC	BnaA09G0436000ZS	BnaC05G0227200ZS
TCAAGTCTGGTGATAAGAAC	BnaA08G0227400ZS	BnaA09G0438500ZS	BnaC03G0630100ZS	BnaC05G0225100ZS
TGCTGTTCCAGTACGAGTAA	BnaA08G0227500ZS	BnaA09G0438900ZS	BnaC03G0630000ZS	BnaC05G0224800ZS
CGGCGACTTGAAGTTCGTGA	BnaA08G0227500ZS	BnaA09G0438900ZS	BnaC03G0630000ZS	BnaC05G0224800ZS
TTCGTATCTGATCTCGCTCT	BnaA07G0106800ZS	BnaA08G0228200ZS	BnaC03G0629000ZS	BnaC07G0160900ZS
TCTGAAGCTAGGGAAGGAGA	BnaA07G0106800ZS	BnaA08G0228200ZS	BnaC03G0629100ZS	BnaC05G0224500ZS	BnaC07G0160900ZS
AAGTCGTCTTTGTTGTAAAC	BnaA07G0106800ZS	BnaA08G0228200ZS	BnaC03G0629100ZS	BnaC07G0160900ZS
ACCATTCCTCGGATCCCATC	BnaA08G0229100ZS	BnaC03G0627900ZS
CCATTCCTCGGATCCCATCC	BnaA08G0229100ZS	BnaC03G0627900ZS
CCTTTCTTTGGAGGTGGTTG	BnaA08G0229400ZS	BnaC03G0627700ZS
CTTTCTTTGGAGGTGGTTGA	BnaA08G0229400ZS	BnaC03G0627700ZS
ACTCGAACAGTTTCCCCTTA	BnaA08G0229400ZS	BnaC03G0627700ZS
ACCATGCCGTCTTCTTCTTC	BnaC05G0219900ZS
GAAAAACGAAGCCAGCTCAA	BnaA09G0443200ZS
TGTAACTTTGAGAAAGTCGT	BnaC05G0219900ZS
CTAAATAGCGGTAAAGTTTC	BnaA08G0231800ZS	BnaA09G0444200ZS	BnaC05G0218500ZS	BnaC08G0283300ZS
TAGCTTGTCATCAACGAACA	BnaA08G0231800ZS	BnaA09G0444200ZS	BnaC05G0218500ZS	BnaC08G0283300ZS
ACGAACAAGGAGATGAACTC	BnaA08G0231800ZS	BnaA09G0444200ZS	BnaC05G0218500ZS	BnaC08G0283300ZS
GCAAGGCTTCTCATGTGTTC	BnaA07G0111300ZS	BnaC07G0168200ZS
CAAATCTTCAATCTGTGAAC	BnaA07G0111300ZS	BnaC07G0168200ZS
CAAGGCTTCTCATGTGTTCA	BnaA07G0111300ZS	BnaC07G0168200ZS
TTCGAGCACCCAAACGAAAA	BnaA09G0430400ZS	BnaC05G0234900ZS
GTGAGATGGAGACCGGCGAA	BnaA09G0430400ZS	BnaC05G0234900ZS
ACCGGCGAATGGAAAAGATG	BnaA09G0430400ZS	BnaC05G0234900ZS
GTCTTGATTCCGAAGGACCA	BnaC03G0639000ZS
TCTTGATTCCGAAGGACCAA	BnaC03G0639000ZS
GCACTGCATCCACGCCTATA	BnaA07G0095700ZS	BnaC07G0146100ZS
GTCCTCTAGCGAGTTGACGT	BnaA07G0095700ZS	BnaC07G0146100ZS
CAATGGGTAGGTCGCATTGA	BnaA07G0095700ZS	BnaC07G0146100ZS
TGGTGGTGGCCGTGGTGGTA	BnaA07G0095500ZS	BnaA09G0424200ZS	BnaC05G0244600ZS	BnaC07G0145900ZS
GCTTTGGTCGGAGGGTAAAC	BnaA07G0095500ZS	BnaA09G0424200ZS	BnaC05G0244600ZS	BnaC07G0145900ZS
CGGGGGCTTAACCGGAGGTT	BnaA07G0095500ZS	BnaA09G0424200ZS	BnaC05G0244600ZS	BnaC07G0145900ZS
ATACATTCTGCTCTTGTTAT	BnaA07G0095400ZS	BnaA09G0424100ZS	BnaC05G0244700ZS	BnaC07G0145400ZS
GTTTGCGTTAGAAGAGGAAA	BnaA07G0095400ZS	BnaA09G0424100ZS	BnaC05G0244700ZS	BnaC07G0145400ZS
TTTGCGTTAGAAGAGGAAAA	BnaA07G0095400ZS	BnaA09G0424100ZS	BnaC05G0244700ZS	BnaC07G0145400ZS
CTCCACACGTTATCCTTATG	BnaA09G0423700ZS	BnaC05G0245300ZS
TTATCCTTATGTGGCGTTGT	BnaA09G0423700ZS	BnaC05G0245300ZS
CTTATGTGGCGTTGTCGGAG	BnaA09G0423700ZS	BnaC05G0245300ZS
ACCACTCAAGAGTGAAGTTA	BnaA08G0213400ZS	BnaA09G0423200ZS	BnaC03G0651200ZS	BnaC05G0246000ZS
CCACTCAAGAGTGAAGTTAT	BnaA08G0213400ZS	BnaA09G0423200ZS	BnaC03G0651200ZS	BnaC05G0246000ZS
CTCAGCAGCTTCGGTTTCAC	BnaA08G0213400ZS	BnaA09G0423200ZS	BnaC03G0651200ZS
CTGAACTCCTAAACTAACAT	BnaA07G0093600ZS	BnaC05G0247900ZS
GCGTATATGATGTTGACATG	BnaA07G0093500ZS	BnaA07G0093600ZS	BnaA07G0093700ZS	BnaC05G0248200ZS	BnaC07G0142900ZS	BnaC07G0143100ZS
TGAAACATAGGGCAGAGGCA	BnaA08G0211000ZS	BnaA09G0419800ZS	BnaC03G0654500ZS	BnaC05G0250200ZS	BnaC07G0141300ZS
GTCTTCCTCATGAACCCAAG	BnaA07G0092000ZS	BnaA08G0211000ZS	BnaA09G0419800ZS	BnaC03G0654500ZS	BnaC05G0250200ZS	BnaC07G0141300ZS
TCTTCCTCATGAACCCAAGT	BnaA07G0092000ZS	BnaA08G0211000ZS	BnaA09G0419800ZS	BnaC03G0654500ZS	BnaC05G0250200ZS	BnaC07G0141300ZS
CAACCTCTGCAGAAGTGTCT	BnaC03G0654700ZS
CGTCGTTGTTGTGATATTAC	BnaA08G0210800ZS	BnaC03G0654700ZS
GAGAGCGTCTTGTAGTTGTA	BnaA08G0210700ZS	BnaC03G0655000ZS
GGTGGAAACGGCGGTGGTAA	BnaC03G0655000ZS
GGCGGTGGTAAAGGCTCAAC	BnaC03G0655000ZS
TGAACGGGGGAGATGAAAAC	BnaA02G0181800ZS	BnaC05G0251900ZS
ATGAAGAACAAACCTCGCAA	BnaA02G0181800ZS	BnaC05G0251900ZS
AAGAACAAACCTCGCAAAGG	BnaA02G0181800ZS	BnaC05G0251900ZS
TTGTGGCGACCAAATCTAGA	BnaA07G0090700ZS	BnaC07G0140000ZS
ACAGAAAGTTGTAAGTTCCT	BnaA07G0090700ZS	BnaC07G0140000ZS
TGGAATGTTCTTGATCATCA	BnaA07G0090700ZS	BnaC07G0140000ZS
GCCAGCCCTGAGATATCCAT	BnaA08G0208200ZS	BnaC03G0658700ZS
AGCTCTGGAATACCTGCACC	BnaA08G0207800ZS	BnaC03G0659900ZS
CATTACCTTTAAGCAAGCAG	BnaA08G0207800ZS	BnaC03G0659900ZS
GCCATCAACTCTTGAGCTGG	BnaA08G0204500ZS	BnaA09G0410300ZS	BnaC03G0665100ZS	BnaC05G0261700ZS
GTAGTTGAACGAACCCCCAA	BnaA08G0204500ZS	BnaA09G0410300ZS	BnaC03G0665100ZS	BnaC05G0261700ZS
CCTGTTCACTGTGACCTTGA	BnaA08G0204500ZS	BnaA09G0410300ZS	BnaC03G0665100ZS	BnaC05G0261700ZS
CACAGAGGCAACGTCTCTCC	BnaA09G0410000ZS	BnaC05G0262500ZS
CCCTAAACCCTGATTTCTTG	BnaA07G0085000ZS	BnaA09G0410000ZS	BnaC05G0262500ZS	BnaC07G0130800ZS
TAAACCCTGATTTCTTGCGG	BnaA07G0085000ZS	BnaA09G0410000ZS	BnaC05G0262500ZS	BnaC07G0130800ZS
GGGAGACTTGCTTCTGCAAA	BnaA09G0409100ZS	BnaC05G0264200ZS
AACCAGACTTTGATCTGTCG	BnaA09G0409100ZS	BnaC05G0264200ZS
TTTGAGGGAGCAGCACAAGA	BnaA09G0409100ZS	BnaC05G0264200ZS
CCAACACATGTGCCTTGCTT	BnaA09G0408700ZS	BnaC05G0264700ZS
TGCTTTGGTCGACTAACCAA	BnaA09G0408700ZS	BnaC05G0264700ZS
TTACAAGACTCTTGTGTTGT	BnaA09G0408700ZS	BnaC05G0264700ZS
TCTTTGATTAGAGGCGAAGG	BnaA09G0407700ZS	BnaC03G0392600ZS	BnaC05G0265700ZS
ACACAATCATTACAAACTCT	BnaA08G0086700ZS	BnaC08G0124000ZS
GCTGCAAACTCCAAAGCCTA	BnaA08G0086700ZS	BnaC08G0124000ZS
CCTTTGCTCTCTAACAAGCT	BnaA08G0086700ZS	BnaC08G0124000ZS
CTGCCTGATCCATTAAATAC	BnaA09G0402900ZS	BnaC05G0270100ZS
TGAGAATGAGATGAACTTTG	BnaA09G0402900ZS	BnaC05G0270100ZS
CTGTACCCTTTATCCCAATT	BnaA09G0402900ZS	BnaC05G0270100ZS	BnaC07G0127100ZS
ACAGGAGGTGGACCGATTGA	BnaA08G0086600ZS	BnaA09G0402800ZS	BnaC05G0270200ZS	BnaC08G0123900ZS
CATACAAGATAGACCTCATT	BnaA08G0086600ZS	BnaA09G0402800ZS	BnaC08G0123900ZS
GGAGATCGTCGTAGGTTAAG	BnaA09G0401500ZS	BnaC05G0271400ZS
CGTAACTTTGCTTCTATACG	BnaA08G0082900ZS	BnaA09G0397600ZS	BnaC05G0276500ZS	BnaC08G0117100ZS
AATTCCATTTCTTCCTTCGT	BnaA08G0082900ZS	BnaA09G0397600ZS	BnaC05G0276500ZS	BnaC08G0117100ZS
GTCCAGAACTGACGAATCTA	BnaA08G0082900ZS	BnaA09G0397600ZS	BnaC05G0276500ZS	BnaC08G0117100ZS
TCATAGCAAAGCAAAGACAT	BnaA05G0326300ZS	BnaA08G0075600ZS	BnaA09G0393100ZS	BnaC05G0281800ZS	BnaC05G0343500ZS	BnaC08G0107100ZS
GGGCGGTCCCTTCCACCGCT	BnaA05G0326300ZS	BnaA08G0075600ZS	BnaA09G0393100ZS	BnaC05G0281800ZS	BnaC05G0343500ZS	BnaC08G0107100ZS
CATCCAAGAAGGTACGGGAA	BnaA05G0326300ZS	BnaA08G0075600ZS	BnaA09G0393100ZS	BnaC05G0343500ZS	BnaC08G0107100ZS
TGACGACGCTGCTGCTTTGT	BnaA09G0392600ZS	BnaC05G0282700ZS
AACGAAACGGGCATGAAGAG	BnaA09G0392600ZS	BnaC05G0282700ZS
GTGGTTGTCCATCGCATCCG	BnaA09G0392600ZS	BnaC05G0282700ZS
GAAGGAATATCCGGTGGAAA	BnaA05G0325700ZS	BnaC05G0342200ZS
AAGGAATATCCGGTGGAAAT	BnaA05G0325700ZS	BnaC05G0342200ZS
GAAATCGTCTAGTCCAGCTG	BnaA05G0325700ZS	BnaC05G0342200ZS
TGTGAAGGCGAAAATTGTTG	BnaA05G0324400ZS	BnaC05G0339500ZS
AAGGCGAAAATTGTTGAGGA	BnaA05G0324400ZS	BnaC05G0339500ZS
TATTCGCCATTATAGAAGCA	BnaA05G0324400ZS	BnaC05G0339500ZS
TTCTGCAACTTTGCGGAATG	BnaA01G0184000ZS	BnaC01G0234800ZS
TGTAGTTCTCGTAGCACCAT	BnaA01G0184000ZS	BnaC01G0234800ZS
CAACAAGGCAATGTGGTCGC	BnaA01G0184000ZS	BnaC01G0234800ZS
AACCATGTCCTACGACTGGT	BnaA08G0073600ZS	BnaC08G0104100ZS
ACCATGTCCTACGACTGGTT	BnaA08G0073600ZS	BnaC08G0104100ZS
CCATGTCCTACGACTGGTTG	BnaA08G0073600ZS	BnaC08G0104100ZS
ATGCATCCAATGTAAACCCT	BnaA05G0320400ZS	BnaC05G0335000ZS
GCTTTGTCTAGTACTCCTCC	BnaA05G0320400ZS	BnaC05G0335000ZS
CTTTGTCTAGTACTCCTCCT	BnaA05G0320400ZS	BnaC05G0335000ZS
GGTATCAAGGTAAACAAACT	BnaA05G0318600ZS	BnaC05G0333100ZS
ACCTGCCTGTACTGTTGTTG	BnaA05G0318600ZS	BnaC05G0333100ZS
TTATAGCGAGCTAGCTCATA	BnaA05G0318600ZS	BnaC05G0333100ZS
CGAACAAAGTCAGACATCAT	BnaC05G0388200ZS
GACATCATAGGCCGTTGCAG	BnaC05G0388200ZS
GTGTAATTTACGTGCATGTC	BnaC05G0388200ZS
GCCATTAATCCCATTATCCA	BnaA08G0069100ZS	BnaC05G0330500ZS	BnaC06G0100400ZS
ATCATTGCAATGACCAGAAG	BnaA08G0069100ZS	BnaC06G0100400ZS	BnaC08G0096900ZS
TCCCATTCATCAGCCTCTGC	BnaA10G0114200ZS	BnaC09G0380200ZS
CCATTTGACTGAGAAGTGAC	BnaA10G0114200ZS	BnaC09G0380200ZS
TCCGGGTAGCTATCACTCTG	BnaA10G0114200ZS	BnaC09G0380200ZS
CTTTGGGTCCTCAATAATGC	BnaA09G0377000ZS	BnaC06G0099600ZS
CTGCAGGAAGAGTTTACAAC	BnaA09G0377000ZS	BnaC06G0099600ZS
GTAGAGAGCATCAAGAGCAT	BnaA09G0377000ZS	BnaC06G0099600ZS
ACTCGTGACCTTTACGCCAT	BnaA08G0068500ZS	BnaA09G0376900ZS	BnaC06G0099500ZS	BnaC08G0096200ZS
TTGAACATGTGAAGATTAAA	BnaA08G0068500ZS	BnaA09G0376900ZS	BnaC06G0099500ZS	BnaC08G0096200ZS
CCCAGTGGTTGGAGATCCTT	BnaA08G0068500ZS	BnaA09G0376900ZS	BnaC06G0099500ZS	BnaC08G0096200ZS
GTTTGCGCTTATAGTGCGTT	BnaA09G0375600ZS	BnaC06G0098600ZS
TATAGTGCGTTTGGAGCGTT	BnaA09G0375600ZS	BnaC06G0098600ZS
AGCGTTCGGAAGTCTTTGAG	BnaA09G0375600ZS	BnaC06G0098600ZS
GAGCCACCGAGAAAATTCGC	BnaA05G0315300ZS	BnaC05G0328600ZS
AATTCGCAGGAGAGCTGTTC	BnaA05G0315300ZS	BnaC05G0328600ZS
TTTCCTCGCCGTGCTCATCT	BnaA05G0313200ZS	BnaC05G0326000ZS
GATCTGAGCTTTGCTCCTTG	BnaA05G0313200ZS	BnaC05G0326000ZS
TAGACTTCTTGTAACGAGCA	BnaA05G0313200ZS	BnaC05G0326000ZS
CATCAATCATCTCATCCTTC	BnaA02G0277400ZS	BnaA06G0420400ZS	BnaA06G0420600ZS	BnaA09G0185800ZS	BnaC02G0376400ZS	BnaC07G0253700ZS	BnaC09G0212300ZS	BnaC09G0212500ZS
TGATCTGCTCCATGGCAAGA	BnaA02G0277400ZS	BnaA06G0420400ZS	BnaA06G0420600ZS	BnaA09G0185800ZS	BnaC02G0376400ZS	BnaC07G0253700ZS	BnaC09G0212300ZS	BnaC09G0212500ZS
GATCTGCTCCATGGCAAGAC	BnaA02G0277400ZS	BnaA06G0420400ZS	BnaA06G0420600ZS	BnaA09G0185800ZS	BnaC02G0376400ZS	BnaC07G0253700ZS	BnaC09G0212300ZS	BnaC09G0212500ZS
TGGTTGAAGCATAAATCTTA	BnaA10G0068800ZS	BnaC06G0007700ZS
TAAATCTTATGGAGTTACAG	BnaA10G0068800ZS	BnaC06G0007700ZS
TCAACATTGAGCTGAGCTAT	BnaA10G0068800ZS	BnaC06G0007700ZS
CCATAGTTGCTTTCGATAAA	BnaA05G0190900ZS	BnaA08G0058400ZS	BnaA09G0180400ZS	BnaC05G0320700ZS	BnaC08G0082000ZS	BnaC09G0205200ZS
TAGTCGAAATCCAAGTTATA	BnaA05G0190900ZS	BnaA08G0058400ZS	BnaA09G0180400ZS	BnaC05G0320700ZS	BnaC09G0205200ZS
TATCCCAAATCATTCACGAG	BnaA05G0190700ZS	BnaA10G0068300ZS	BnaC05G0319700ZS
CATTCACGAGCGGTACTTCT	BnaA10G0068300ZS
ATTCACGAGCGGTACTTCTA	BnaA10G0068300ZS
TTTATCAGCAACGCCATATA	BnaA10G0061100ZS	BnaC06G0014700ZS	BnaC06G0015300ZS
TTCGCTAAATCAAGTTTCTT	BnaA10G0061100ZS	BnaC06G0014700ZS	BnaC06G0015300ZS
TGATGCTTAGCTATAGCTTC	BnaC06G0014700ZS	BnaC06G0015300ZS
ATCGGAGGCTTGATGGGAGA	BnaA05G0106200ZS	BnaC04G0133000ZS
GGAGGCTTGATGGGAGATGG	BnaA05G0106200ZS	BnaC04G0133000ZS
TTGATGGGAGATGGAGGTGA	BnaA05G0106200ZS	BnaC04G0133000ZS
TGGTTTCCAGTTAACCGGAG	BnaA05G0185200ZS	BnaC05G0315200ZS	BnaC06G0183400ZS
GGCAATCTTGTTCTTATGTT	BnaA05G0185200ZS	BnaC05G0315200ZS	BnaC06G0183400ZS
TTCGTCCATGTTACGTCCCG	BnaA05G0185200ZS	BnaC05G0315200ZS	BnaC06G0183400ZS
CTCTAAGTGAAGCAACAATA	BnaC07G0160400ZS	BnaC09G0395000ZS
GAGGTAGAAGACGAGCTTGA	BnaA06G0041800ZS	BnaC06G0027800ZS
CAATCCAGGATTAACAACTG	BnaA08G0039500ZS	BnaC08G0049200ZS
AATCCAGGATTAACAACTGA	BnaA08G0039500ZS	BnaC08G0049200ZS
AGGATTAACAACTGAGGGAA	BnaC08G0049200ZS
TCGCAGAGTCCAACCCAGCT	BnaA07G0155600ZS	BnaC09G0361700ZS
GAGCGAAACACGCACATCCT	BnaA02G0052500ZS	BnaC09G0361700ZS
AATTGTAGATGTTGGTTTGA	BnaA05G0183000ZS	BnaC05G0311300ZS
TTTCTGCATACTCTGGATTG	BnaA05G0183000ZS	BnaC05G0311300ZS
GAATGGAACGCCACACCAGC	BnaC06G0036500ZS
ATCCCGAAGAGCTCGGAAAT	BnaC01G0205700ZS	BnaC06G0036500ZS
TCCCGAAGAGCTCGGAAATT	BnaC01G0205700ZS	BnaC06G0036500ZS
AGAGGGAAGAAGTGGCAAAC	BnaA06G0036300ZS	BnaA07G0004500ZS	BnaC06G0038400ZS
TCCTTCATGGCTTTCCCTTG	BnaA08G0033400ZS
TTTCCCTTGAGGAGAGTCTT	BnaA08G0033400ZS
CAATTCTTATGCTTGCTCAA	BnaA05G0370100ZS	BnaC05G0408600ZS
GTTGTGGAAGAGTCTGTCCA	BnaA05G0370100ZS	BnaC05G0408600ZS
GACACCACCGTACCTATCAC	BnaA05G0370100ZS	BnaC05G0408600ZS
TATACTGGTGATGGTGGTGG	BnaA09G0649600ZS	BnaC08G0214000ZS	BnaC08G0369400ZS	BnaC08G0508700ZS	BnaA08G0032100ZS
TTGGGTGGTGGTGGTGGTGG	BnaC08G0369400ZS	BnaC09G0028700ZS
ACGAGGAGAGATGTTCAAAG	BnaA05G0180800ZS	BnaC05G0305400ZS
ACAATAAGACATCTCGCTAA	BnaC05G0305400ZS
AACGGAAGAAACCGCCAACA	BnaC05G0305400ZS
ATCCGCCCTAGTATATTATC	BnaA06G0034200ZS	BnaC06G0041800ZS
GTCTAGTGTCTTCAGTAAGT	BnaA06G0034200ZS	BnaC06G0041800ZS
TTGTAAGAAATGTCTTCAGA	BnaA06G0034200ZS	BnaC06G0041800ZS
AGTTTGTTCAAGGGATTTGA	BnaA05G0179700ZS	BnaA06G0035400ZS	BnaC05G0304100ZS	BnaC06G0039900ZS
CAAGTATCAAACTCAGCAGT	BnaA05G0179700ZS	BnaC05G0304100ZS
AAGTATCAAACTCAGCAGTC	BnaA05G0179700ZS	BnaC05G0304100ZS
CTTGCATCCACTCTCTCGCA	BnaA08G0029200ZS	BnaC03G0779800ZS
TTGCATCCACTCTCTCGCAA	BnaA08G0029200ZS	BnaC03G0779800ZS
AGAGCCTCGACAACAGCAAC	BnaA06G0032500ZS	BnaC06G0043900ZS
GAGCCTCGACAACAGCAACT	BnaA06G0032500ZS	BnaC06G0043900ZS
CTCGACAACAGCAACTGGGT	BnaA06G0032500ZS	BnaC06G0043900ZS
CCACTTCATGGTGATCGCTT	BnaA06G0032300ZS	BnaA08G0027400ZS	BnaC03G0781300ZS	BnaC06G0044700ZS
TCCCTTTCCGGGACTAACAA	BnaA08G0027400ZS	BnaC03G0781300ZS
TGTCAAGGTCCCTGATCCTG	BnaA05G0178000ZS	BnaA06G0031300ZS	BnaC05G0300500ZS	BnaC06G0046900ZS
CCTCTCTCGAGCATTGAGTT	BnaA05G0178000ZS	BnaA06G0031300ZS	BnaC05G0300500ZS	BnaC06G0046900ZS
TGGCAGGAGCCATCTCTGAG	BnaA05G0178000ZS	BnaA06G0031300ZS	BnaC05G0300500ZS	BnaC06G0046900ZS
CAGCTGAAGGATAATCTGAC	BnaA08G0025300ZS	BnaC03G0783100ZS
ACAAATAGAAGCCTGCCTGC	BnaA08G0025300ZS	BnaC03G0783100ZS
GGCAGTTTCGTCTTCTTGAT	BnaA08G0025300ZS	BnaC03G0783100ZS
ATAGTTATTAGGAGTGTTAG	BnaA05G0174000ZS	BnaA06G0025000ZS	BnaC05G0292600ZS	BnaC06G0054800ZS
GAAGTAGTAATCTGAGTCAT	BnaA05G0174000ZS	BnaA06G0025000ZS	BnaC05G0292600ZS	BnaC06G0054800ZS
CCTTGGTGATAAATAGATCT	BnaA05G0173700ZS	BnaC05G0291900ZS
GAAATAAGCTGTTCTTGTAG	BnaA05G0173700ZS	BnaC05G0291900ZS
GCAATACCATCATCAGTTTC	BnaA05G0173700ZS	BnaC05G0291900ZS
GCCGTGGCAGGAGCTTCAGG	BnaA05G0171500ZS	BnaC06G0113500ZS
ATCGGATCTATGGCGTGCTG	BnaA05G0170700ZS	BnaA01G0240000ZS	BnaC06G0059900ZS	BnaC06G0114500ZS
AAAAGAGTACACGTCAGCAT	BnaA05G0167900ZS	BnaC06G0120300ZS
AGCATCGTCATGTCTATAGA	BnaA05G0167900ZS	BnaC06G0120300ZS
GTCATGTCTATAGACGGCAC	BnaA05G0167900ZS	BnaC06G0120300ZS
GGAGTTCAGATTCTTCTGAG	BnaA05G0167300ZS	BnaC06G0121000ZS
TGTCCTAGTCCAAGAAACTC	BnaA05G0167300ZS	BnaC06G0121000ZS
CTCGAAGTTAGCGTCCACGA	BnaA05G0167300ZS	BnaC06G0121000ZS
CTGCTAGGGTTGTTGGTGGC	BnaA05G0165700ZS	BnaC06G0122900ZS
AGAAATAGATAGCATAGCCA	BnaA05G0164800ZS	BnaC06G0124400ZS
ACAACACATTTGACTCGGTT	BnaA05G0164800ZS	BnaC06G0124400ZS
ATACCAAGATGAAGCATATA	BnaA05G0164800ZS	BnaC06G0124400ZS
TGACCAATCATTGTGCAAAG	BnaA05G0164000ZS	BnaC06G0126000ZS
ATTGTGCAAAGAGGAAGCTT	BnaA05G0164000ZS	BnaC06G0126000ZS
TTGTGCAAAGAGGAAGCTTA	BnaA05G0164000ZS	BnaC06G0126000ZS
ATATTGTAAGTACAAGCGTC	BnaA05G0161800ZS
ATCTGACAGTGCGTTGGCAT	BnaA05G0161800ZS
ATCTTGGTGATGAAGTTTCG	BnaA05G0160900ZS	BnaA05G0404700ZS	BnaC05G0454500ZS	BnaC06G0078100ZS
TCTTGGTGATGAAGTTTCGT	BnaA05G0160900ZS	BnaA05G0404700ZS	BnaC05G0454500ZS	BnaC06G0078100ZS
ATAGCCAACAACATGAACTT	BnaA01G0351900ZS	BnaA06G0011800ZS	BnaC01G0436200ZS	BnaC06G0078100ZS
ACGAGCTCACGGATGTTCAT	BnaA08G0011800ZS	BnaC03G0803800ZS
GCTCACGGATGTTCATCGGT	BnaA08G0011800ZS	BnaC03G0803800ZS
TTCATCGGTTGGATCACATT	BnaA08G0011800ZS	BnaC03G0803800ZS
CATAGCTTCGAGTGCACGTT	BnaA08G0011600ZS	BnaA08G0011900ZS
TCGGCGCCGGGTTTAAGCGC	BnaA08G0011900ZS	BnaC06G0082500ZS
GGGAGACTCTCAGCTGAGTC	BnaA05G0156500ZS	BnaC06G0135800ZS
AGACTCTCAGCTGAGTCAGG	BnaA05G0156500ZS	BnaC06G0135800ZS
TTACCCTGACGTCGTCCCAT	BnaA05G0156500ZS	BnaC06G0135800ZS
TTCATAAGAAGTGAGACTTG	BnaA05G0156400ZS	BnaC06G0135900ZS
GTTATTCGCCTTGGTAATGC	BnaA05G0156400ZS	BnaC06G0135900ZS
GCCTTGGTAATGCTGGATAG	BnaA05G0156400ZS	BnaC06G0135900ZS
AGCGACGAGGAAGTAGAAGT	BnaA05G0155900ZS	BnaA08G0009000ZS	BnaC03G0806100ZS	BnaC06G0137500ZS
GGAAGTAGAAGTTGGCGACG	BnaA06G0078000ZS	BnaA08G0009000ZS	BnaC03G0806100ZS	BnaC05G0096300ZS	BnaC06G0137500ZS	BnaC08G0500400ZS
AGTAGAAGTTGGCGACGCGG	BnaA06G0078000ZS	BnaA08G0009000ZS	BnaC03G0806100ZS	BnaC05G0096300ZS	BnaC06G0137500ZS
TTCAGATAATGAAACGTCTT	BnaA09G0183500ZS	BnaC09G0208600ZS
CACACAGAAGATAAAAACAG	BnaA09G0183500ZS	BnaC09G0208600ZS
CCCCTGGCAAGTAGAGTTGC	BnaA09G0183400ZS	BnaC09G0208500ZS
AAAGAAGGGACATCATTCTC	BnaA09G0183400ZS	BnaC09G0208500ZS
TGAGAAACGGAATCTTCATC	BnaA09G0183400ZS	BnaC09G0208500ZS
ACGCTCAGGCGGGTAGGAAG	BnaA09G0183100ZS	BnaC09G0208300ZS
CGCTCAGGCGGGTAGGAAGA	BnaA09G0183100ZS	BnaC09G0208300ZS
AAAGATTGCTTCTGCTTCCC	BnaA09G0183100ZS	BnaC09G0208300ZS
ATGCGGCTATCATAATTTAG	BnaA03G0579800ZS
GATTGAACAGTTTGGCTGCT	BnaA03G0579800ZS	BnaC04G0218500ZS
ACAGTTTGGCTGCTTGGTTA	BnaA03G0579800ZS	BnaC04G0218500ZS
CCCCTGGTTTCGCGGGATTC	BnaA09G0182300ZS	BnaC09G0206500ZS
ACCGGAACTGAACTTCGAGA	BnaA09G0182300ZS	BnaC09G0206500ZS
CCGGAACTGAACTTCGAGAT	BnaA09G0182300ZS	BnaC09G0206500ZS
GTTATTAGGGTTGCTCTGTG	BnaA09G0181700ZS
ATTAGGGTTGCTCTGTGCGG	BnaA09G0181700ZS
CTCTGTTTGTTGAAGCAACG	BnaA09G0181700ZS	BnaC09G0206000ZS
TTAAACTTGAGGCCAAGATT	BnaA06G0005500ZS	BnaA08G0007000ZS	BnaC03G0809300ZS	BnaC06G0086300ZS
CACCAGCAATGTCCAGAGAA	BnaA05G0154600ZS	BnaA06G0005000ZS	BnaC06G0087000ZS	BnaC06G0139500ZS
AGCAATGTCCAGAGAATGGC	BnaA05G0154600ZS	BnaA06G0005000ZS	BnaC06G0087000ZS	BnaC06G0139500ZS
ACAGTCCGCCACACGCCAAC	BnaA05G0154600ZS	BnaA06G0005000ZS	BnaC06G0087000ZS	BnaC06G0139500ZS
AGAATATACCACTATTGGTG	BnaA06G0004700ZS	BnaC03G0810300ZS	BnaC06G0087500ZS
ACATACACTGGTAGTACCCT	BnaC03G0810300ZS	BnaC06G0087500ZS
TTGAATACCTCTGTACCGTC	BnaC06G0141100ZS
AAGGGCTTCAGAGGCCGAAG	BnaC06G0141100ZS
TCAGAGGCCGAAGAGGAAGA	BnaC06G0141100ZS
ATCAACGAGTTCCCTGAAGC	BnaA08G0003300ZS	BnaC03G0813600ZS
GGAGTGACCACAACATTCTC	BnaA08G0003300ZS	BnaC03G0813600ZS
CAAAGATACAGTTCCTTCTC	BnaA08G0003300ZS	BnaC03G0813600ZS
TCATCAGACTCCAGTTTGTA	BnaA08G0002100ZS	BnaC03G0815900ZS
TCCAGTTTGTAAGGCTTGAT	BnaA08G0002100ZS	BnaC03G0815900ZS
CAATCTCATAGAATTTGCCA	BnaA08G0002100ZS	BnaC03G0815900ZS
CCAGAGAAAGGAGAAACCGG	BnaA05G0284300ZS
GCGACGACAGAAGAAATCGA	BnaC09G0202200ZS
TGAGCCATTGAAAGTTTCTG	BnaA09G0178700ZS	BnaC09G0202200ZS
CGACGACAGAAGAAATCGAA	BnaC09G0202200ZS
TTGCAGAAGTTATGTGCACA	BnaA09G0575900ZS	BnaC08G0427300ZS
TGTGCACAAGGCGTTGTCAC	BnaA09G0575900ZS	BnaC08G0427300ZS
TCATCACTTGCAGACATATT	BnaA09G0575900ZS	BnaC08G0427300ZS
CTAGCGATGCAAACCTTCCT	BnaA01G0265000ZS	BnaC01G0324300ZS
GCTCTGTTCGAATTTCTCTT	BnaA01G0265000ZS	BnaC01G0324300ZS
CTAGACTCTTGTTGCGGAGC	BnaA01G0265000ZS	BnaC01G0324300ZS
AAATCTGTGAGGAAATCTCC	BnaA01G0266000ZS	BnaA03G0570800ZS	BnaC01G0325800ZS	BnaC04G0225100ZS
TCACTCATGGATAGTCCGGA	BnaA09G0173800ZS	BnaC09G0195300ZS
TTACACCCTTGAGAAGATCT	BnaA09G0181500ZS	BnaA09G0181600ZS
TACACCCTTGAGAAGATCTT	BnaA09G0181500ZS	BnaA09G0181600ZS
ACACCCTTGAGAAGATCTTG	BnaA09G0181500ZS	BnaA09G0181600ZS
ATATAATCTTTCGGAGGTTC	BnaA06G0066400ZS	BnaC05G0082000ZS
CGCGTCATGTCCGTCGCTGC	BnaA06G0066400ZS	BnaC05G0082000ZS
ACCTGCATATGCAACCACTC	BnaA06G0066400ZS
GGATTAATCTTGAGCTTGCT	BnaA01G0271100ZS	BnaC01G0331500ZS
CTTGAGCTTGCTGGGAACAC	BnaA01G0271100ZS
GCTCTCTTCGGGTGTACCAA	BnaA01G0271100ZS	BnaC01G0331500ZS
TCCCATATTTGTTTCGAGAC	BnaA02G0274100ZS	BnaA02G0274200ZS
GTTTCGAGACTGGTAAATCC	BnaA02G0274100ZS	BnaA02G0274200ZS
TTTCGAGACTGGTAAATCCA	BnaA02G0274100ZS	BnaA02G0274200ZS
ATGGGTAAGCATCAGCTCCA	BnaA01G0271700ZS	BnaC01G0332200ZS
TGGGTAAGCATCAGCTCCAT	BnaA01G0271700ZS	BnaC01G0332200ZS
CAGCTCCATGGGCTCCCACG	BnaA01G0271700ZS	BnaC01G0332200ZS
TGCCGTGACTTTGCTTCATC	BnaA03G0578100ZS
TTGGGCAGATCAAGATTCAG	BnaA03G0578100ZS
AGTAATACTCTCTCCATTGT	BnaA09G0162000ZS	BnaC09G0179800ZS
TTTCCTTGACGTGGTTGAGT	BnaA09G0162000ZS	BnaC09G0179800ZS
TTCCTTGACGTGGTTGAGTC	BnaA09G0162000ZS	BnaC09G0179800ZS
CAGTGGTCGGGTTCCACCAT	BnaA09G0654100ZS	BnaA09G0087600ZS
GTACCAGTGAAGCAGCCACA	BnaA09G0654100ZS	BnaA09G0087600ZS
AGTCCTCAAGAGAGAATCTC	BnaA09G0654100ZS
ACTCTCTCGTTGAACACTGT	BnaA01G0279900ZS	BnaA03G0582100ZS	BnaA09G0160300ZS	BnaC01G0342700ZS	BnaC04G0235200ZS	BnaC09G0177200ZS
GAACCAGAAGAGATGATCAC	BnaA01G0279900ZS	BnaC01G0342700ZS
TCACTATGTCCCCTTTCTCT	BnaA01G0279900ZS	BnaC01G0342700ZS
TTGAGCTTCTCTTTGCCCTC	BnaA01G0280700ZS	BnaC01G0344100ZS
ACCAAGTTCCTGTCCTTGCA	BnaA01G0280700ZS	BnaC01G0344100ZS
AACCATTCTTGTCCTGGCTT	BnaA01G0280700ZS	BnaC01G0344100ZS
GAGAGAGATAAACTGCTCGG	BnaA01G0282200ZS	BnaA03G0584100ZS	BnaC01G0345900ZS	BnaC04G0237700ZS
AACCGGACATCTCTTGTCTT	BnaA03G0584500ZS	BnaC01G0346500ZS	BnaC04G0238000ZS
GTACACCTTAAACCGTATCA	BnaA01G0282700ZS	BnaA03G0584500ZS	BnaC01G0346500ZS	BnaC04G0238000ZS
TCTCCAATGTTGTATTCAAA	BnaA09G0159100ZS	BnaC09G0175500ZS
CTCCAATGTTGTATTCAAAT	BnaA09G0159100ZS	BnaC09G0175500ZS
TCCAATGTTGTATTCAAATG	BnaA09G0159100ZS	BnaC09G0175500ZS
TATGAGCCATATGAAACAAT	BnaA03G0589600ZS
GATGTTAGTTGCCGCATGAA	BnaA03G0589600ZS	BnaC04G0242400ZS
GTTGCCGCATGAAAGGCCAA	BnaA03G0589600ZS	BnaC04G0242400ZS
GGTCGAGGAGATGTGATCAA	BnaA09G0156700ZS	BnaC09G0172400ZS
GGTAAGGCCATTTGTAGTGT	BnaA09G0156700ZS	BnaC04G0242600ZS	BnaC09G0172400ZS
AGCTCCCTATCTTCTGCCTG	BnaA09G0156700ZS	BnaC09G0172400ZS
CCAAGCTTCAATGCGTTGAT	BnaA09G0155700ZS	BnaC09G0170800ZS
GAAGGTGGACCACCATGATA	BnaA09G0155700ZS	BnaC09G0170800ZS
GGTGGACCACCATGATACGG	BnaA09G0155700ZS	BnaC09G0170800ZS
CTCGACCGGTGGTTGGCCAA	BnaA03G0591100ZS	BnaC04G0245700ZS
GTCTCTAGGGCATTTGGCTG	BnaA03G0591100ZS	BnaC04G0245700ZS
CTAGGGCATTTGGCTGTGGC	BnaA03G0591100ZS	BnaC04G0245700ZS
TGTTACCGTATTCCATCACA	BnaA09G0128600ZS	BnaC04G0246800ZS	BnaC09G0136500ZS
GTTACCGTATTCCATCACAT	BnaA09G0128600ZS	BnaC04G0246800ZS	BnaC09G0136500ZS
TTCCATCACATGGGAGCCTT	BnaA09G0128600ZS	BnaC04G0246800ZS	BnaC09G0136500ZS
GTGTTATAAGTCACTATATC	BnaA09G0128700ZS	BnaC09G0136700ZS
GCAGCTTCTCAGCCTCCAAA	BnaC09G0136700ZS
GCAGTGAAAGTGATGACATT	BnaC09G0136700ZS
CTGCTTTCCTCATCCCTTCA	BnaA09G0153900ZS	BnaC09G0168400ZS
AGCAGCAACTTCTTGATCCT	BnaA09G0153900ZS	BnaC09G0168400ZS
ACACGCTCGAGTCCACATCA	BnaA09G0153900ZS	BnaC09G0168400ZS
GGAACAAGCGGAGAGATCAG	BnaA09G0153100ZS	BnaC09G0167500ZS
CAGTGGTGACGTCACATCGA	BnaA09G0153100ZS	BnaC09G0167500ZS
TTGAACTGAGAGAGCAAACC	BnaA09G0153100ZS	BnaC09G0167500ZS
GCTACAAGCGCTACAAGTAA	BnaA09G0152900ZS	BnaC09G0167200ZS
CGCTACAAGTAACGGACCAC	BnaA09G0152900ZS	BnaC09G0167200ZS
ATCGCTTCTTTCTTCTTCTC	BnaA09G0152900ZS	BnaC09G0167200ZS
ACGGCTACGTCTTCAACTGA	BnaA09G0129300ZS	BnaC09G0137200ZS
AGAATAGCTTCAAGCTCCGC	BnaA09G0129300ZS	BnaC09G0137200ZS
AGCTCACCAGAAGTGTTCTT	BnaA09G0129300ZS	BnaC09G0137200ZS
ACCCAAACCGGAGATGATGA	BnaA09G0151800ZS	BnaC03G0464300ZS	BnaC09G0165000ZS
CTTGAACCACGACCATGAGA	BnaA09G0131500ZS	BnaC04G0250400ZS	BnaC09G0139400ZS
TATCATAATTCTTTATTATA	BnaA09G0131500ZS	BnaC04G0250400ZS	BnaC09G0139400ZS
AAGAGAATTATCCTCCACTC	BnaC09G0139600ZS
AACTCAAAGTCTTCCACACA	BnaA09G0131700ZS	BnaC09G0139600ZS
ACTCAAAGTCTTCCACACAA	BnaA09G0131700ZS	BnaC09G0139600ZS
CCTCTAACAATATCCTCAAG	BnaA09G0134600ZS	BnaC09G0143200ZS
CTTCTAGCTGATACGCTTCA	BnaA09G0134600ZS	BnaC09G0143200ZS
GAAATCTCCAAAATCCCTTG	BnaA09G0134600ZS	BnaC09G0143200ZS
CATGATCAGACAGGACTGGT	BnaA09G0148400ZS	BnaC09G0161700ZS
GTCATTCTTGGGCTAGGCAC	BnaA09G0148400ZS	BnaC09G0161600ZS
TCATTCTTGGGCTAGGCACA	BnaA09G0148400ZS	BnaC09G0161600ZS
GAGCTCTGCAGATTAAGTCA	BnaA09G0136700ZS	BnaC09G0146600ZS
CTCAACCTTATCAACCCCAA	BnaA09G0136700ZS	BnaC09G0146600ZS
TCCATGATCAGGAATATCAA	BnaA09G0136700ZS	BnaC09G0146600ZS
GACGATGACGATGATTGTTA	BnaA09G0145900ZS	BnaC09G0158100ZS
ACCGATCTCAGCCTCAATCC	BnaA09G0145900ZS	BnaC09G0158100ZS
ACTAGCGTCGCGTTGAAGTA	BnaA09G0145900ZS	BnaC09G0158100ZS
GAGACTAGAGCTAAGAACAC	BnaA09G0137900ZS	BnaC09G0147800ZS
TTCAGACTCGCACAACATGC	BnaA09G0137900ZS	BnaC09G0147800ZS
GCACAACATGCAGGCTTCAC	BnaA09G0137900ZS	BnaC09G0147800ZS
TGCTATGCTCTGTGAATCTA	BnaA09G0139100ZS	BnaC09G0148700ZS
ATGCTCTGTGAATCTATGGT	BnaA09G0139100ZS	BnaC09G0148700ZS
GAATCTATGGTTGGAGCCCA	BnaA09G0139100ZS	BnaC09G0148700ZS
TGGTTTCTTCACTGAAGGGA	BnaC09G0153200ZS
CTAACTTGGCGATATCCTTA	BnaA09G0142100ZS	BnaC09G0153300ZS
GGCGATATCCTTATGGACCA	BnaA09G0142100ZS	BnaC09G0153300ZS
TTCGTCAAGTCCTTGGCATT	BnaA09G0121600ZS	BnaC09G0127400ZS
TTAAACATACACCACTTGTT	BnaA09G0121600ZS	BnaC09G0127400ZS
TGTTCTGTCCTTGTCCCGAG	BnaA09G0121600ZS	BnaC09G0127400ZS
CCTCCAGCCACTGGAACCTA	BnaA02G0154400ZS	BnaC02G0197600ZS	BnaC06G0322500ZS
CCAGCCACTGGAACCTATGG	BnaA02G0154400ZS	BnaC02G0197600ZS	BnaC06G0322500ZS
CCACTGGAACCTATGGAGGA	BnaA02G0154400ZS	BnaC02G0197600ZS	BnaC06G0322500ZS
GATCGGACTACGAAAGCCAC	BnaC06G0322800ZS
GGGGGAGTAGTTGTATCCAC	BnaA07G0281800ZS	BnaC06G0322800ZS
TCCACCGGTTGATGAATCTG	BnaA07G0281800ZS	BnaC06G0322800ZS
AAAGTCAACAGCAAGATCAA	BnaA07G0281900ZS	BnaC06G0322900ZS
CAACAGCAAGATCAACGGAC	BnaA07G0281900ZS	BnaC06G0322900ZS
ATCTTGTCAGCATCATTATC	BnaA07G0281900ZS	BnaC06G0322900ZS
ATACGATGAATACCCGAGTT	BnaA02G0156900ZS	BnaC02G0200600ZS
TGAATACCCGAGTTGGGCCT	BnaA02G0156900ZS	BnaC02G0200600ZS
AAGTTTGTTCCAGTTGTCGC	BnaA02G0156900ZS	BnaA07G0282700ZS	BnaC02G0200600ZS	BnaC06G0323800ZS
ACGGCGGCGATCGTCGGCAT	BnaA02G0157100ZS	BnaA09G0046800ZS	BnaC02G0200800ZS	BnaC09G0032500ZS	BnaC04G0013600ZS	BnaC05G0474000ZS	BnaC07G0102600ZS
CGGCGGCGATCGTCGGCATA	BnaA02G0157100ZS	BnaA09G0046800ZS	BnaC02G0200800ZS	BnaC09G0032500ZS	BnaC04G0013600ZS	BnaC05G0474000ZS	BnaC07G0102600ZS
GAGACGGTGTTCGCCGTCGC	BnaA02G0157100ZS	BnaA09G0046800ZS	BnaC02G0200800ZS	BnaC09G0032500ZS
GTTTCACCCCACATAGGGTG	BnaA07G0283900ZS	BnaC06G0325500ZS
ACCCCACATAGGGTGAGGCA	BnaA07G0283900ZS	BnaC06G0325500ZS
ATCTTTCCGTTGCCGTTCTT	BnaA07G0283900ZS	BnaC06G0325500ZS
ATCATCAACGTCGTTTCTTC	BnaA07G0287100ZS	BnaC06G0329200ZS
CGTTTCTTCCGGCGACGCCG	BnaA07G0287100ZS	BnaC06G0329200ZS
GTTTCTTCCGGCGACGCCGT	BnaA07G0287100ZS	BnaC06G0329200ZS
TTAGACGACGGCTTTGAGTA	BnaA07G0287400ZS	BnaC06G0329500ZS
GTTGTCAGCAGAAGGCCACA	BnaC06G0329500ZS
TTGTCAGCAGAAGGCCACAA	BnaC06G0329500ZS
GTCTCCCCTGTTCTGTAGTA	BnaC06G0331900ZS
CTCTGGAACTCCTCGGTCTC	BnaA07G0288800ZS	BnaC06G0331900ZS
TCTGGAACTCCTCGGTCTCA	BnaA07G0288800ZS	BnaC06G0331900ZS
TTCTACCAAGTGCTGCTCTC	BnaC02G0212200ZS
TCTTTCTTTCTCGTTCTCAA	BnaA07G0292900ZS
TTGGTTACTTTCAGCAAACT	BnaA07G0292900ZS	BnaC06G0336700ZS
TTACTTTCAGCAAACTAGGC	BnaA07G0292900ZS	BnaC06G0336700ZS
TGTCGGGGTTGCGGGCGACG	BnaA02G0168300ZS	BnaA07G0295500ZS	BnaC02G0215900ZS	BnaC06G0341300ZS
GGTTGCGGGCGACGAGGACG	BnaA02G0168300ZS	BnaA07G0295500ZS	BnaC02G0215900ZS	BnaC06G0341300ZS
GAAGGCTTTGCCGATGCCGT	BnaA02G0168300ZS	BnaA07G0295500ZS	BnaC02G0215900ZS	BnaC06G0341300ZS
AGACGTTTGACTCGGTCGAT	BnaA02G0169000ZS	BnaA07G0296500ZS	BnaC02G0217200ZS
AGGACCGGAACTCGGATACG	BnaA07G0296500ZS	BnaC02G0217200ZS	BnaC06G0342300ZS
TTCGGTTAAGGACCGGAACT	BnaA02G0169000ZS	BnaA07G0296500ZS	BnaC02G0217200ZS
AAGCATCCCAGAATGTCAGC	BnaC06G0343200ZS
AATGTCAGCAGGACTCTTAT	BnaC06G0343200ZS
TCCCCCGTAAAGTACTTCAT	BnaC06G0343200ZS
ACGATCTTGTCATCGATCTC	BnaA02G0170700ZS	BnaC02G0219500ZS
GACCGCTTTGTGATCAGTCA	BnaA02G0170700ZS	BnaC02G0219500ZS
GCGTCTCGCTCTACTGCTTC	BnaA02G0170700ZS	BnaC02G0219500ZS
GTGGGAGGTGGCTTTGATGA	BnaA02G0171000ZS	BnaA07G0298600ZS	BnaC02G0219600ZS	BnaC06G0344600ZS
GAGGAGTATCTCTCGCGTTC	BnaA07G0298600ZS	BnaC06G0344600ZS
ATCATGTACTCGATATAAAC	BnaA07G0298600ZS	BnaC06G0344600ZS
TAAACCGACCGGTATATTGT	BnaA02G0174200ZS	BnaA07G0301700ZS	BnaC02G0224900ZS	BnaC06G0349500ZS
CCGGTATATTGTTGGATCTG	BnaA02G0174200ZS	BnaA07G0301700ZS	BnaC02G0224900ZS	BnaC06G0349500ZS
CTTGTCGGTGGCGATTCATG	BnaA02G0174200ZS	BnaA07G0301700ZS	BnaC02G0224900ZS	BnaC06G0349500ZS
TTACGGCTCTACCTCCTGCA	BnaA07G0275100ZS
ATGGATGCAGAAGTGTTCGA	BnaA07G0275100ZS
TCGAAGGCTAGCTTGAAATC	BnaA07G0275100ZS
CATGAAGAATCTCTCAGCAG	BnaA07G0303400ZS	BnaC06G0352200ZS
TAAGCCGACAAATATAGTCA	BnaA07G0303400ZS	BnaC06G0352200ZS
GTCATCAGTATCAATATCTG	BnaA07G0303400ZS	BnaC06G0352200ZS
GGCGGGCTTTGTGGTGGTTG	BnaC06G0042800ZS	BnaA03G0443100ZS	BnaC01G0212300ZS	BnaC09G0233500ZS
GGGCTTTGTGGTGGTTGTGG	BnaC06G0042800ZS	BnaA03G0443100ZS	BnaC01G0212300ZS	BnaC03G0643900ZS	BnaC04G0244800ZS	BnaC04G0493300ZS	BnaC05G0342600ZS	BnaC09G0154300ZS	BnaC09G0233500ZS
GGTGGGGGTTGCTGGTGAAG	BnaC06G0352600ZS
TGGGCAAGTAACCAGAAATA	BnaA07G0304300ZS	BnaC06G0352900ZS
AGAGAGTTGTGTCTCTTCGA	BnaA07G0304300ZS	BnaC06G0352900ZS
CTTCCTATTCTTCATCTCCA	BnaC06G0352900ZS
TCAAGGGAATGTACAAAATT	BnaA07G0272700ZS	BnaA07G0306200ZS	BnaC06G0355700ZS
TCATCATGTGAGACGCATCA	BnaA07G0272700ZS
GCTTGTTCACCGTGTACCAA	BnaA07G0306300ZS	BnaC06G0355800ZS
GTTCACCGTGTACCAATGGA	BnaA07G0306300ZS	BnaC06G0355800ZS
ATTTGATGCTGCTGCGGGGG	BnaA02G0179200ZS	BnaC02G0233300ZS	BnaC06G0308500ZS	BnaC06G0356400ZS
TGATGCTGCTGCGGGGGAGG	BnaA02G0179200ZS	BnaC02G0233300ZS
TGCTGCTGCGGGGGAGGAGG	BnaA02G0179200ZS	BnaC02G0233300ZS
TAAGTATTGCAGGATGAGAT	BnaC01G0232300ZS	BnaC03G0615300ZS
AAGTATTGCAGGATGAGATA	BnaC01G0232300ZS	BnaC03G0615300ZS
TATTGCAGGATGAGATAGGG	BnaC01G0232300ZS	BnaC03G0615300ZS
TAGATAGAATTGTCATCATC	BnaA07G0309800ZS	BnaC06G0359600ZS
TCCATACGACCCATTGAGTA	BnaA07G0309800ZS	BnaC06G0359600ZS
CTGTGTTACCCTCTCGTTGA	BnaA07G0309800ZS	BnaC06G0359600ZS
GGACTCCATTGGTAAGGCCA	BnaA07G0310700ZS	BnaC06G0306600ZS	BnaC06G0360900ZS
TAAACATGGTGAAGCCTCTG	BnaC06G0360900ZS
GTGTAGGCGTAGACAACCTT	BnaA02G0025600ZS	BnaA10G0262100ZS	BnaC02G0027700ZS	BnaC09G0576300ZS
TGTAGGCGTAGACAACCTTA	BnaA02G0025600ZS	BnaA10G0262100ZS	BnaC02G0027700ZS	BnaC09G0576300ZS
GGTGTTGGACGGAGGATTAG	BnaA07G0315100ZS	BnaC06G0366500ZS
GGGGAATGAGAGAGAGGAGA	BnaA07G0315100ZS	BnaC06G0366500ZS
GGGAATGAGAGAGAGGAGAA	BnaA07G0315100ZS	BnaC06G0366500ZS
GAAACACTAGTTGCCTTTGC	BnaA07G0315900ZS
TATCTTGAGATGGTTTCACT	BnaA07G0315900ZS
AGGCGAATCTGATTGTGAAA	BnaA07G0316200ZS	BnaC06G0367500ZS
ACGGTAAAACGACGACGCAT	BnaA07G0316200ZS	BnaC06G0367500ZS
ATGGTTACTTGTAGAGGAAA	BnaA07G0316200ZS	BnaC06G0367500ZS
CGTTTCCCCGTCGTGATCGT	BnaA07G0316600ZS	BnaC06G0367900ZS
TAACCACAAGAACAATCCGA	BnaA07G0316600ZS	BnaC06G0367900ZS
CAATAGGCTTCAGGGTACTT	BnaA07G0319500ZS	BnaC06G0372400ZS
CTCCACGAAGCTTCTCCCAA	BnaA07G0319500ZS	BnaC06G0372400ZS
ACCATACTCGAAGAAGTTCT	BnaA07G0319500ZS	BnaC06G0372400ZS
ATCTTTGTTCCTGTCGAAGA	BnaA07G0320400ZS	BnaC06G0373300ZS
TGCAAGAAATTATCTTCTTC	BnaA07G0320400ZS	BnaC06G0373300ZS
TAGCTTCTTTGTTTGAGTCG	BnaA07G0320400ZS	BnaC06G0373300ZS
GGAAAGGAATATCGTCTCCT	BnaC02G0417200ZS
TCGTCTCCTAGGAATCTGTG	BnaC02G0417200ZS
CGTCTCCTAGGAATCTGTGT	BnaC02G0417200ZS
GGTAACATGAGAAGTCAATG	BnaA02G0193200ZS	BnaA07G0265100ZS	BnaC02G0257000ZS	BnaC06G0296800ZS
CTCCACCACGTTGATCTTCA	BnaA02G0193200ZS	BnaA07G0265100ZS	BnaC02G0257000ZS	BnaC06G0296800ZS
GCAAACATGTGATTTGTCCT	BnaA07G0264700ZS	BnaC06G0296500ZS
AGTGAAGGAGAGTCATCTGT	BnaA07G0264700ZS	BnaC06G0296500ZS
GTTGTTTAACATGTCACCAA	BnaA07G0264700ZS	BnaC06G0296500ZS
AGAAACACAATTTGCTGCTT	BnaA07G0324800ZS	BnaC06G0380000ZS
CTCGAACATTATAGACTGAA	BnaA07G0324800ZS	BnaC06G0380000ZS
ACAATTTGCTGCTTTGGCCT	BnaA07G0324800ZS	BnaC06G0380000ZS
AGCCCCAAACCCAACACAGA	BnaA07G0325200ZS	BnaC06G0296100ZS	BnaC06G0380600ZS
CTCGATGTCTCGTCATCGAT	BnaA07G0325900ZS	BnaC06G0381500ZS
TGAACTTTGACATCACCATT	BnaA07G0325900ZS	BnaC06G0381500ZS
GTCTCGTCATCGATTGGTGT	BnaA07G0325900ZS	BnaC06G0381500ZS
GCCAGTTCCTGAATGTTGAT	BnaA07G0263300ZS	BnaA07G0326700ZS	BnaC06G0294400ZS	BnaC06G0382500ZS
TGTTGAAAGGAAGAACAAGT	BnaA07G0263300ZS	BnaA07G0326700ZS	BnaC06G0294400ZS
AGCTCAAAGAGCTTGCCCTG	BnaA07G0326800ZS	BnaC06G0382600ZS
AAAAATTACAACACCAATCT	BnaA07G0326800ZS	BnaC06G0382600ZS
TGTACCAGAGCCATACGAAT	BnaA07G0327600ZS
ATCGGCTCTGATGAAATCGA	BnaA07G0327600ZS	BnaC06G0383400ZS
TCTGATGAAATCGATGGAGA	BnaA07G0327600ZS	BnaC06G0383400ZS
CAGCAACATCCCTGTAACTT	BnaA07G0327800ZS	BnaC02G0259500ZS
CATCCCAAGCTCCTTCTTCC	BnaA07G0328000ZS
ATAGATAGCAAAGATGTCGT	BnaA07G0328000ZS	BnaC06G0383900ZS
CTCATCTGTACGATCTCAGC	BnaA07G0328000ZS	BnaC06G0383900ZS
TCCACTCTCATCATCTTCGA	BnaA02G0195000ZS	BnaA07G0262400ZS	BnaC02G0259600ZS	BnaC06G0293400ZS
AGAGTCAGGGGATCACTAGC	BnaA02G0195000ZS	BnaA07G0262400ZS	BnaC02G0259600ZS	BnaC06G0293400ZS
CATCGCGGTGAATGATCTTA	BnaA07G0328400ZS	BnaC06G0384300ZS
GAATGATCTTAGGGTCGCAG	BnaA07G0328400ZS	BnaC06G0384300ZS
ATTCTTCCTCACCGGGAAAG	BnaA07G0261400ZS	BnaC06G0292000ZS
CTTCCTCACCGGGAAAGTGG	BnaA07G0261400ZS	BnaC06G0292000ZS
AAATCATTGAAAAGAGCGAG	BnaA07G0261400ZS	BnaC06G0292000ZS
ATGTGATCACAAAGGTGATG	BnaC02G0262800ZS
AGTAATGCAAAAGAAAATAT	BnaC03G0197700ZS
TCTTCTAACCTTATCCATAG	BnaC03G0197700ZS
TTCCATGAGGTATCCTTCAC	BnaA07G0332700ZS	BnaC06G0390500ZS
CTCTAGGTTGCTTGTGCTCA	BnaA07G0332700ZS	BnaC06G0390500ZS
ACCAGTCTTGTTCTTATTCT	BnaA07G0332700ZS	BnaC06G0390500ZS
CCAATTCCCACCAACTCACA	BnaA07G0333100ZS	BnaC06G0391200ZS
AGTAACAACAGCATTAACGA	BnaA09G0259500ZS	BnaC06G0288200ZS
TTCCATGAGTCTCTTTGTGA	BnaA09G0259500ZS	BnaC06G0288200ZS
CATGAGTCTCTTTGTGATGG	BnaA09G0259500ZS	BnaC06G0288200ZS
TTTCAAGTCAACCACAATGA	BnaA07G0335300ZS	BnaC06G0393700ZS
GTGATCAACTGATAAGGGCA	BnaA07G0335300ZS	BnaC06G0393700ZS
AGGGCATGGCTTCTTTGCCA	BnaA07G0335300ZS	BnaC06G0393700ZS
CTCAAATGCCCTCTAGAGAT	BnaA02G0203800ZS	BnaA07G0257600ZS	BnaC02G0271000ZS	BnaC06G0286700ZS
TCAAATGCCCTCTAGAGATT	BnaA02G0203800ZS	BnaA07G0257600ZS	BnaC02G0271000ZS	BnaC06G0286700ZS
TCTGGTCTTCTCTGCTTTGC	BnaA02G0203800ZS	BnaA07G0257600ZS	BnaC02G0271000ZS	BnaC06G0286700ZS
CTGGATCCTGTACGCCTGGC	BnaC06G0396800ZS
ATCGCGTACCACTCGTTGGT	BnaA07G0337700ZS	BnaC05G0151000ZS	BnaC06G0396800ZS
CACTCGTTGGTCGGTTCGAG	BnaA07G0337700ZS	BnaC06G0396800ZS
TTAAAGCAAATTGTCGAGTT	BnaA07G0338600ZS	BnaC06G0398200ZS
ATTTGGCTCTCCAAAACTCG	BnaA07G0338600ZS	BnaC06G0398200ZS
GGGAGAAATCAAGCTCTTTG	BnaA07G0338600ZS	BnaC06G0398200ZS
GGCTTGAACTGCGTAGAGAA	BnaA07G0339200ZS
GAACTGCGTAGAGAATGGCG	BnaA07G0339200ZS
TGCGTAGAGAATGGCGAGGA	BnaA07G0339200ZS
TTGGAGCAGAGTGAGATGTC	BnaA07G0255300ZS	BnaC06G0283200ZS
GGATTAGCTCCACATGCTTT	BnaA07G0255300ZS	BnaC06G0283200ZS
AATGTAGCTGACAGCTTGAA	BnaA07G0255300ZS
CCGTCTTCCTCGTAGTTAGA	BnaA02G0207700ZS	BnaA07G0339400ZS	BnaC02G0277900ZS	BnaC06G0399000ZS
CCTGCTGTAAATAACATCAA	BnaA07G0339500ZS	BnaC06G0399100ZS
GTTATCAGAGTACTCTTTCT	BnaA07G0339500ZS	BnaC06G0399100ZS
TTGTTGATGAGACCCATAAG	BnaA07G0339700ZS	BnaC06G0399500ZS
GCAATCGAGCTTCTTGCTCC	BnaA07G0339700ZS	BnaC06G0399500ZS
GCTCCCGGTAAGCAACCTAG	BnaA07G0339700ZS	BnaC06G0399500ZS
AGTTGTGTTCTTTGACAAAG	BnaA02G0207900ZS	BnaA07G0254500ZS	BnaA07G0340200ZS	BnaC02G0278200ZS	BnaC06G0282500ZS	BnaC06G0400100ZS
GTTGTGTTCTTTGACAAAGA	BnaA02G0207900ZS	BnaA07G0254500ZS	BnaA07G0340200ZS	BnaC02G0278200ZS	BnaC06G0282500ZS	BnaC06G0400100ZS
CTAAATGATCAACCCAATCA	BnaA02G0207900ZS	BnaA07G0254500ZS	BnaA07G0340200ZS	BnaC06G0282500ZS	BnaC06G0400100ZS
TTAGACGAGGAAGAGTGTGC	BnaA06G0126300ZS	BnaC05G0154500ZS
AGCGCGAGGGTTTGATTGAT	BnaA06G0126300ZS	BnaC05G0154500ZS
AGGAAGAGACAGAGGCAGGT	BnaA06G0126300ZS	BnaC05G0154500ZS
CAATTACATCTTGTGTCCCT	BnaA02G0211400ZS	BnaA07G0251600ZS	BnaC06G0277400ZS
CCATTAGTGAACCTTCCATT	BnaA02G0211400ZS	BnaA07G0251600ZS	BnaC02G0282300ZS	BnaC06G0277400ZS
GCCAAAATCTATACCGTAAA	BnaA02G0211400ZS	BnaA07G0251600ZS	BnaC02G0282300ZS	BnaC06G0277400ZS
CTTTGACATCAGTGTCCTCT	BnaA07G0250900ZS	BnaC06G0277000ZS
TCCTCTAGGAGAAACCGCTC	BnaA07G0250900ZS	BnaC06G0277000ZS
CTTCACGTGGACATAAACCG	BnaA07G0250900ZS	BnaC06G0277000ZS
GTGGCGAAAGGTACACAGAA	BnaA02G0053500ZS	BnaA03G0003900ZS	BnaA07G0249000ZS	BnaC01G0270800ZS
CTCTTTCTTAGTCCCTCCGG	BnaA05G0030300ZS	BnaC04G0033000ZS
TTGGCGTCCTCGTGAAACTC	BnaA05G0030300ZS	BnaA07G0351800ZS	BnaC04G0033000ZS	BnaC06G0414600ZS
TGGCGTCCTCGTGAAACTCT	BnaA05G0030300ZS	BnaC04G0033000ZS
CGCTCACGGCGTTTAGCAGC	BnaA02G0216100ZS	BnaA07G0246200ZS	BnaA07G0352900ZS	BnaC02G0288400ZS	BnaC06G0271100ZS	BnaC06G0416100ZS
CCAAATCTCGAAACCCTTGT	BnaA02G0216100ZS	BnaA07G0246200ZS	BnaA07G0352900ZS	BnaC02G0288400ZS	BnaC06G0271100ZS	BnaC06G0416100ZS
GTAGCTGCATCCGACGGCTG	BnaA07G0355500ZS	BnaC06G0418500ZS
TGGGGATGAGTCCGGTGAGA	BnaA07G0355500ZS	BnaC06G0418500ZS
CCTTCCCCAAACTCACCAAC	BnaA07G0355500ZS	BnaC06G0418500ZS
GAAGGCACACATCCTAGTGG	BnaA07G0356100ZS	BnaC06G0419200ZS
AGCCTTGTCAGCCATAAGAG	BnaA07G0356100ZS	BnaC06G0419200ZS
GTCAGCCATAAGAGTGGTAA	BnaA07G0356100ZS	BnaC06G0419200ZS
TCCCGACGCAAATGATACAC	BnaA07G0244900ZS	BnaA07G0356200ZS	BnaC06G0268600ZS	BnaC06G0419300ZS
CCTTGGAAATTGATACCGTA	BnaA07G0244900ZS	BnaA07G0356200ZS	BnaC06G0268600ZS	BnaC06G0419300ZS
TAGCATAGTTTGCGTATAGC	BnaA07G0356700ZS	BnaC06G0419800ZS
GTGATGTAACCAGTAAGATC	BnaA07G0356700ZS	BnaC06G0419800ZS
TTGAGTCGCGGCTGTAGAAT	BnaA07G0356700ZS	BnaC06G0419800ZS
CTCTCAGCACGTCTCTCCAC	BnaA07G0357100ZS	BnaC06G0420600ZS
TCTATCGAGGAGCTCCTCCA	BnaA02G0219200ZS	BnaA07G0357100ZS	BnaC02G0294100ZS
CTTATCCAAAGCAGACGAAA	BnaA07G0357100ZS	BnaC06G0420600ZS
ACAGCTAAGCCCTGGTTACT	BnaA07G0358300ZS	BnaC06G0421600ZS
TGTACTGCTGTCCATGCAAC	BnaA07G0358300ZS	BnaC06G0421600ZS
TGTCCATGCAACAGGAGACT	BnaA07G0358300ZS	BnaC06G0421600ZS
TTGTTGATAGTGAAGTGTTA	BnaA02G0221500ZS	BnaA07G0360800ZS	BnaC02G0298000ZS	BnaC06G0424300ZS
TTGATAGTGAAGTGTTATGG	BnaA02G0221500ZS	BnaA07G0360800ZS	BnaC02G0298000ZS	BnaC06G0424300ZS
TGTTATGGAGGTAGCTGATT	BnaA02G0221500ZS	BnaA07G0360800ZS	BnaC02G0298000ZS	BnaC06G0424300ZS
CCAATAGATTCCTTGTGGTT	BnaA07G0242300ZS	BnaC06G0265300ZS
CAATAGATTCCTTGTGGTTT	BnaA07G0242300ZS	BnaC06G0265300ZS
AATAGATTCCTTGTGGTTTG	BnaA07G0242300ZS	BnaC06G0265300ZS
CTCTATATAAAGCATCAAGC	BnaA02G0224100ZS	BnaA07G0364800ZS	BnaC02G0301700ZS	BnaC06G0428500ZS
AGTTGTTACCGGAGGAGGAG	BnaA02G0224100ZS	BnaA07G0241600ZS	BnaC02G0301700ZS	BnaC06G0264500ZS
AGCCCTGAGAAAGTTTCTGG	BnaC06G0263600ZS	BnaC06G0263700ZS
AATCATCATCAATGAAGCCA	BnaA07G0241100ZS	BnaC06G0263600ZS	BnaC06G0263700ZS
TGGTTATGATTATGATGAAG	BnaA07G0241100ZS	BnaC06G0263600ZS	BnaC06G0263700ZS
GGTCTGCATGCTGCTGGCAT	BnaA07G0365600ZS	BnaC06G0430200ZS
CATTGGCTTCTTTATACAAA	BnaA07G0365600ZS	BnaC06G0430200ZS
ATTGGCTTCTTTATACAAAT	BnaA07G0365600ZS	BnaC06G0430200ZS
TCTTCATCCGTATCCTTCTT	BnaA02G0225200ZS	BnaA07G0367000ZS	BnaC06G0431500ZS
CTTGTAGAGCGTTGAGAGAG	BnaA07G0367000ZS	BnaC06G0431500ZS
TTGTAGAGCGTTGAGAGAGT	BnaA07G0367000ZS	BnaC06G0431500ZS
TCATCAAGGATCACAAGTTC	BnaA07G0367800ZS	BnaC06G0432200ZS
ACAACTACATCACCGTTCAA	BnaA07G0367800ZS	BnaC06G0432200ZS
GATCTCCCCCAATGTAACCT	BnaA07G0367800ZS	BnaC06G0432200ZS
GCAGAGGCTGCGACAAGTGA	BnaA07G0368600ZS
ACGAAACACCAAGCAACTGC	BnaA07G0368600ZS	BnaC06G0433000ZS
CTCTCCATGTAATCAAAAGC	BnaA07G0368600ZS
TGAGTTCAAGAATCATATTA	BnaA02G0226400ZS	BnaC02G0305200ZS	BnaC06G0261200ZS
GCGACGTCGTCTAGCGATTG	BnaA02G0226400ZS	BnaA07G0239300ZS	BnaC06G0261200ZS
CCAATTACAATTTCACCACG	BnaA07G0238900ZS	BnaC06G0260700ZS
ACAATTTCACCACGAGGCAT	BnaA07G0238900ZS	BnaC06G0260700ZS
CTGATCAAGTAGCCACCTTC	BnaA07G0238900ZS
CTGCAGCTCCATTTCCTGGT	BnaA07G0370600ZS	BnaC06G0435500ZS
AAGTGCAGACGAGCGTGCAG	BnaA07G0370600ZS	BnaC06G0435500ZS
GTTGAGATTAACGCCCCAGC	BnaA07G0370600ZS	BnaC06G0435500ZS
CCGTAGTAGAAGTATAAGCT	BnaA07G0371300ZS	BnaC06G0436500ZS
CGTAGTAGAAGTATAAGCTT	BnaA07G0371300ZS	BnaC06G0436500ZS
TATAAGCTTGGGCCCATTCT	BnaA07G0371300ZS	BnaC06G0436500ZS
TACATATAGATGTCACGGCC	BnaA02G0229400ZS	BnaA07G0371700ZS	BnaC02G0309200ZS	BnaC06G0436900ZS
AACGTGTTCTTACCGATACG	BnaA07G0371800ZS	BnaC06G0437000ZS
TTCTTACCGATACGTGGCCT	BnaA07G0371800ZS	BnaC06G0437000ZS
ACGTGGCCTAGGCGCCGCCA	BnaA07G0371800ZS	BnaC06G0437000ZS
AGGAGGCAAGGTTCTTCCCA	BnaA02G0232600ZS	BnaA07G0376800ZS	BnaC02G0313200ZS	BnaC06G0442400ZS
TTCACATGGTCTGAAGCCTT	BnaA02G0232600ZS	BnaA07G0376800ZS	BnaC02G0313200ZS	BnaC06G0442400ZS
TCACATGGTCTGAAGCCTTT	BnaA02G0232600ZS	BnaA07G0376800ZS	BnaC02G0313200ZS
ATTCCACCACCTCTAGTTAT	BnaA02G0233000ZS
TTGAACCCTCCCCACATTAC	BnaA02G0233000ZS
TTCCAGTTGTGAGCTGTTCG	BnaA07G0381000ZS	BnaC06G0448000ZS
GTGAGCTGTTCGTGGAGCAG	BnaA07G0381000ZS	BnaC06G0448000ZS
TGGAGATTCCCTCGTAGTAT	BnaA07G0381000ZS	BnaC06G0448000ZS
TGAGTTGCATGTTGCTTTCA	BnaA07G0231600ZS	BnaA07G0381700ZS	BnaC06G0250400ZS	BnaC06G0448800ZS
TTCATCCTCAGTCAATAATG	BnaA07G0231600ZS	BnaA07G0381700ZS	BnaC06G0250400ZS	BnaC06G0448800ZS
GCTCAGCATTAAGTGAACCC	BnaA07G0231600ZS	BnaA07G0381700ZS	BnaC06G0250400ZS	BnaC06G0448800ZS
ACAGTTTCTACAGCTGCATT	BnaA07G0382000ZS	BnaC02G0318500ZS	BnaC06G0449200ZS	BnaC09G0197300ZS
CAGTTTCTACAGCTGCATTT	BnaC02G0318500ZS	BnaC09G0197300ZS
TTCTCAATGGTTCCCCATAT	BnaC02G0318500ZS
GTCCAACGCAAACGCGGTTT	BnaA02G0237500ZS	BnaA07G0231100ZS	BnaA07G0382600ZS	BnaC02G0319400ZS	BnaC06G0249500ZS	BnaC06G0449900ZS
TATGTTGCGCTGAATATCCA	BnaC06G0449900ZS
ATCAATATATCAGCCCGTGA	BnaA07G0230900ZS	BnaC06G0249300ZS
CATTCCATCACCGAATCTCC	BnaC06G0249300ZS
GCAATTACAATCTTCAACGT	BnaA07G0230900ZS	BnaC06G0249300ZS
CAACTCGCGAGTGAATAGCT	BnaC06G0248700ZS
ACTTCAATAGACATATCTGC	BnaA07G0230400ZS	BnaC06G0248700ZS
ATATCTGCCGGCATTACATG	BnaA07G0230400ZS	BnaC06G0248700ZS
GTTTGATCGTTTGGTGATTC	BnaA07G0384400ZS	BnaC06G0452100ZS
GTTTGGTGATTCTGGACTTG	BnaA07G0384400ZS	BnaC06G0452100ZS
TGGTGATTCTGGACTTGCGG	BnaA07G0384400ZS	BnaC06G0452100ZS
ACGGAAGGGGAACATGTCCG	BnaA07G0245100ZS	BnaC06G0268800ZS
CATGTCATCATGAACACGAA	BnaA07G0245100ZS	BnaC06G0268800ZS
TAGCGGTAGCTATGATAGGA	BnaA07G0245100ZS	BnaC06G0268800ZS
GCATGAGGCCTGAAGGGGAT	BnaA07G0223600ZS	BnaC06G0240800ZS
CATGAGGCCTGAAGGGGATA	BnaA07G0223600ZS	BnaC06G0240800ZS
TTTCAAGGTGGAGATCATCG	BnaC06G0240800ZS
CTTCTCCAGACTCACGCCTG	BnaA07G0223700ZS	BnaC06G0240900ZS
AGACTCACGCCTGAGGCCCA	BnaA07G0223700ZS	BnaC06G0240900ZS
GACTCACGCCTGAGGCCCAT	BnaA07G0223700ZS	BnaC06G0240900ZS
TTCTCAGCATTGACGTTCTT	BnaA06G0001200ZS	BnaA09G0223000ZS	BnaC09G0204100ZS
GTTCTTAGGAAGCACAACAA	BnaA06G0001200ZS	BnaC09G0204100ZS
AGGAAGCACAACAAAGGCCT	BnaA06G0001200ZS	BnaC09G0204100ZS
AGTCTCGAAAAGGCGGTATA	BnaA05G0069000ZS	BnaC04G0078000ZS
TCTCAATCTTAAGACAAGCG	BnaA05G0069000ZS	BnaC04G0078000ZS
ATCTTAAGACAAGCGTGGAA	BnaA05G0069000ZS	BnaC04G0078000ZS
AAGGCTGCGGAGTAGCTTCT	BnaA07G0225000ZS	BnaC06G0242100ZS
GATGGAAAAGGGAGGTTAGA	BnaA07G0225000ZS	BnaC06G0242100ZS
GGAAAAGGGAGGTTAGAAGG	BnaA07G0225000ZS	BnaC06G0242100ZS
GGCCACATGAGAAGCTGTTT	BnaA07G0388800ZS
CCACCAGCACCGTGACAAAC	BnaA07G0389900ZS	BnaC06G0458100ZS
TTCCTTGTCGAACAAGTCAT	BnaA07G0389900ZS	BnaC06G0458100ZS
TGTTCACATAGCTCGTTCTC	BnaA02G0243800ZS	BnaA07G0226400ZS	BnaA07G0390100ZS	BnaC02G0327100ZS	BnaC06G0243700ZS	BnaC06G0457400ZS
TCACATAGCTCGTTCTCAGG	BnaA02G0243800ZS	BnaA07G0226400ZS	BnaA07G0390100ZS	BnaC02G0327100ZS	BnaC06G0243700ZS	BnaC06G0457400ZS
TAAACCTTTGCTCGAGACAC	BnaA02G0241700ZS	BnaC02G0324900ZS
CTGCGAAAGAACTTGCCACA	BnaC02G0324900ZS
AGCAACTGATGTCATAAAAA	BnaA02G0240800ZS	BnaA07G0227600ZS	BnaC02G0324200ZS	BnaC06G0245400ZS
CTTAGCTGAGAGTCTCTATC	BnaA02G0240800ZS	BnaA07G0227600ZS	BnaC02G0324200ZS	BnaC06G0245400ZS
AGCAACTGAATTCTGCTCTT	BnaA02G0240800ZS	BnaA07G0227600ZS	BnaC02G0324200ZS	BnaC06G0245400ZS
TCTTGTGAAGGGTAGTATAC	BnaA07G0229400ZS	BnaA07G0384700ZS	BnaC06G0247400ZS	BnaC06G0452400ZS
CTTCTTTCTGATGGAAAACA	BnaA07G0229400ZS	BnaA07G0384700ZS	BnaC06G0247400ZS	BnaC06G0452400ZS
TGCGCGTCCTGGTAGAATCC	BnaA06G0413000ZS	BnaC07G0263700ZS
GGCACCGTCGCTCTCCCCAG	BnaC07G0263700ZS
GGTTAACACCCAGTAGGAGA	BnaA02G0311900ZS	BnaA09G0216100ZS
CTAGCACAAACTCAAAGTAC	BnaA02G0311900ZS	BnaC07G0264500ZS
CAGCTTCCTCACTTCTTCTC	BnaA02G0312200ZS	BnaA06G0412400ZS	BnaA09G0216200ZS	BnaC02G0423000ZS	BnaC07G0264800ZS	BnaC09G0251000ZS
TTTGAGCTGGTCGGCGAGTA	BnaA02G0312200ZS	BnaC02G0423000ZS
TTTCATGTTGAATGGTCCTA	BnaA06G0412100ZS	BnaC07G0265200ZS
GTTGAATGGTCCTAAGGCTG	BnaA06G0412100ZS	BnaC07G0265200ZS
TACGCCACCACCACCCTTCT	BnaA06G0412100ZS	BnaC07G0265200ZS
CCGAAGATATGCTCTTGTGA	BnaA06G0412000ZS	BnaC07G0265300ZS
ATTCTGTTTGACTGTACCGT	BnaA06G0412000ZS	BnaC07G0265300ZS
TGCTGGGCTTGAGATCTCCA	BnaA06G0412000ZS	BnaC07G0265300ZS
TCTTTGTCAGAATTTGGTCT	BnaA05G0003900ZS	BnaC04G0006500ZS	BnaC04G0086800ZS
GAATTTGGTCTTGGCGTAAA	BnaA05G0003900ZS	BnaC04G0006500ZS	BnaC04G0086800ZS
CGTCGGCGCCGTCTATGGAG	BnaA02G0313600ZS	BnaA06G0411500ZS	BnaC07G0265900ZS
GCCGGAGAAGCTCGCCGATG	BnaA02G0313600ZS	BnaA06G0411500ZS	BnaC02G0424600ZS	BnaC07G0265900ZS
GACGATCACCACGAACTTCT	BnaA02G0313600ZS	BnaA06G0411500ZS	BnaC02G0424600ZS	BnaC07G0265900ZS
TGTGGATCAACGTTGCTCCT	BnaA06G0346900ZS	BnaA06G0411000ZS	BnaC07G0266200ZS
AAGCCCCCTCGGTTCTACAA	BnaA06G0346900ZS	BnaA06G0411000ZS	BnaC07G0266200ZS
TTACGTTTCTATCTTTCATC	BnaA06G0346900ZS	BnaA06G0411000ZS	BnaC07G0266200ZS
GAACGATGGCTATACGGAGG	BnaA02G0314300ZS	BnaC02G0425700ZS
TAACTCCTTGTTGATCACCA	BnaA09G0629800ZS	BnaC08G0487400ZS
AACAGTAGTTGCAGTACAAC	BnaA09G0629800ZS	BnaC08G0487400ZS
TCAAGCACCATCGTCTGCTC	BnaA09G0629800ZS	BnaC08G0487400ZS
GAGAACTTTCTCTATCCCAC	BnaA09G0218400ZS	BnaC09G0254100ZS
CTATCCCACCGGTACGGCCA	BnaA09G0218400ZS	BnaC09G0254100ZS
GCCACAGCTTCGATCTCACT	BnaA09G0218400ZS	BnaC09G0254100ZS
CGCATTTGGGACACACCTCG	BnaA06G0408600ZS	BnaC07G0270200ZS
CATGATTCTCTTGAGCAAGG	BnaA06G0408700ZS	BnaC07G0270200ZS
GAGTTTGAGAATCTGAAGTT	BnaA02G0317400ZS	BnaC02G0429200ZS
AGTTTGAGAATCTGAAGTTT	BnaA02G0317400ZS	BnaC02G0429200ZS
GAAACCGTTTCGCCATTGGC	BnaA02G0317400ZS	BnaC02G0429200ZS
ATTGGTCAGTGGTTCCTTTA	BnaA06G0406900ZS	BnaC07G0271600ZS
AGGATGTTATGTTTGCAGAG	BnaA06G0406900ZS	BnaC07G0271600ZS
CGTGTTTCTCCTCCAGTACT	BnaA06G0406900ZS	BnaC07G0271600ZS
TTACGAAGAGCATTAACAAC	BnaA02G0317600ZS	BnaA06G0407200ZS	BnaC02G0429500ZS
ACAACAGGTGAATATTCATG	BnaA02G0317600ZS	BnaC02G0429500ZS
TTCGATGCAGCCTTTGATCA	BnaC07G0273800ZS
GATAACGCTCTTGCTAGCCA	BnaA06G0405800ZS	BnaC07G0273800ZS
GGATGGTGGACGCGAGGATG	BnaA06G0405800ZS	BnaC07G0273800ZS
ACGTTGAAACGGTCGTAGAG	BnaA09G0632300ZS	BnaC05G0215500ZS	BnaC05G0217900ZS	BnaC08G0490000ZS
CGTAGAGCGGAACCCAAACG	BnaC05G0215500ZS	BnaC05G0217900ZS
GAGCGGAACCCAAACGAGGA	BnaC05G0215500ZS	BnaC05G0217900ZS
GAAGTGTAAGTAAACTCGTT	BnaC07G0276300ZS
TCTTATCACTGGTCAAAAGC	BnaA06G0403900ZS	BnaC07G0276300ZS
GAGTTATACGTAACAGTATC	BnaA06G0403900ZS	BnaC07G0276300ZS
TGTCCATCTTCGATTAGAAC	BnaA02G0322100ZS	BnaC02G0434200ZS
ATCAATCCACGCTTCCAATA	BnaA02G0322100ZS	BnaC02G0434200ZS
ACGACCACGTTGTGAAAACT	BnaA06G0401100ZS	BnaC07G0280400ZS
GCTTTAAAATGTTTGCCTTT	BnaA06G0401100ZS	BnaC07G0280400ZS
AGGCCAGTCCACAACATTAA	BnaA06G0401100ZS	BnaC07G0280400ZS
GCAATGCCGTGGAAATTCAC	BnaA09G0685200ZS	BnaA09G0707100ZS
ATGCCGTGGAAATTCACAGG	BnaA09G0685200ZS	BnaA09G0707100ZS
CAAACCGATAACATCAGCAA	BnaA09G0685200ZS	BnaA09G0707100ZS
CTATGTATCGACCTTTCTCA	BnaA06G0400500ZS	BnaC07G0281300ZS
AACATACCAAAACTGTCATC	BnaA06G0400500ZS	BnaC07G0281300ZS
CAACGCCGCGCTCGCTCCCT	BnaA06G0400500ZS	BnaC07G0281300ZS
ACGGAGGAGATGAGGAGGCG	BnaA06G0400200ZS
CGGAGGAGATGAGGAGGCGA	BnaA06G0400200ZS
AACCTTCAACATCTCCGACA	BnaA06G0400200ZS
ATAGTAGTAGGAAGCATAGA	BnaA06G0400000ZS	BnaC07G0281700ZS
TTTAGGGTTTCGATTTGCAT	BnaA06G0400000ZS	BnaC07G0281700ZS
GTTTCGATTTGCATTGGCAC	BnaA06G0400000ZS	BnaC07G0281700ZS
TTGGCAACACTGACCATAAC	BnaA09G0223100ZS	BnaC09G0259800ZS
AGAAGCCAAGAACCCAATAA	BnaA09G0223100ZS	BnaC09G0259800ZS
GCCAAGAACCCAATAACGGC	BnaA09G0223100ZS	BnaC09G0259800ZS
ACTTGGTGGTGGTAGAGAGT	BnaA02G0327900ZS	BnaA06G0396500ZS	BnaC02G0442200ZS	BnaC07G0284400ZS
GATGTTTGTGGGCTTGGGCT	BnaA02G0327900ZS	BnaA06G0396500ZS	BnaC02G0442200ZS	BnaC07G0284400ZS
AAGCTCATTCACTCCCATCC	BnaA09G0225800ZS	BnaC09G0263400ZS
TCTATACTTCTCAATCGTCT	BnaA09G0225800ZS	BnaC09G0263400ZS
AGAATCCATTAATAACATTC	BnaA09G0225800ZS	BnaC09G0263400ZS
CATATCCGTCGCCGAATCTT	BnaA02G0328600ZS	BnaC02G0443700ZS
TAGTAAACTCCTTCCAAGAA	BnaA02G0329000ZS	BnaA02G0329100ZS	BnaC09G0264200ZS
AGACCTTGTTCGGATTCTCG	BnaC09G0264200ZS
TCCTTTCTCCTTCACGTACT	BnaA06G0398300ZS	BnaC07G0285700ZS
ATTTCTTCAGTTCCATCAGT	BnaA02G0329500ZS	BnaC02G0444400ZS	BnaC07G0287500ZS
CATTGAAAATGTCGATAGCA	BnaA02G0329800ZS
ACCGTCTCTGCAATGATATT	BnaA02G0329800ZS
CCGTCTCTGCAATGATATTT	BnaA02G0329800ZS
GTGAAGTGAGTGTGAGCAAG	BnaA02G0330100ZS	BnaC02G0445500ZS
AACATACTGTTTGTCAGATT	BnaA02G0330100ZS	BnaC02G0445500ZS
ACATACTGTTTGTCAGATTT	BnaA02G0330100ZS	BnaC02G0445500ZS
TCATTTAGTAAGATCCACAC	BnaA07G0057800ZS	BnaC07G0087200ZS
CATTAGATCGAAGATTACCT	BnaA07G0057800ZS	BnaC07G0087200ZS
ATGCATGTTGCATTGCATTC	BnaA07G0057800ZS	BnaC07G0087200ZS
CCTCGAACCCAAAAGAGGAA	BnaA03G0385600ZS	BnaC03G0476900ZS
TGTGTCGTTCATGAGAAAAT	BnaA03G0385600ZS	BnaC03G0476900ZS
TTCTTGATGATTCGCATAAA	BnaA03G0385600ZS	BnaC03G0476900ZS
AGACCCCAGTCTACAACTCT	BnaA09G0127300ZS	BnaC09G0134200ZS
ATTTCAAGCTATTCAGAGTT	BnaA09G0127300ZS	BnaC09G0134200ZS
GCTTTGGCAACCTCTCTCCA	BnaA03G0386100ZS	BnaC03G0478600ZS
TTGTTGATGAAGTCATCAAC	BnaA03G0386100ZS	BnaC03G0478600ZS
GGCAGAACCCGAACTTGAAC	BnaC03G0478600ZS
CCAGTTTGCGGAATAAGCTG	BnaA03G0386200ZS	BnaC03G0478700ZS
CAGTTTGCGGAATAAGCTGA	BnaA03G0386200ZS	BnaC03G0478700ZS
CAACATCAACTTGAACAGAA	BnaA03G0388300ZS	BnaA06G0074800ZS	BnaA07G0056400ZS	BnaC03G0480800ZS
TAGCATCACGCATACAAGCA	BnaA03G0388300ZS	BnaA06G0074800ZS	BnaA07G0056400ZS	BnaC03G0480800ZS	BnaC07G0083300ZS
TTCACACTGTGTGGACCTGG	BnaA06G0074800ZS	BnaA07G0056400ZS	BnaC03G0480900ZS	BnaC07G0083300ZS
ACCAGCAGCAGCAAGAGATT	BnaA03G0389600ZS	BnaA03G0389700ZS	BnaC03G0482300ZS	BnaC07G0081400ZS
AGCAGCAAGAGATTTGGCTA	BnaA03G0389600ZS	BnaA03G0389700ZS	BnaC03G0482300ZS	BnaC07G0081400ZS
AACCTGGAGATTGAGAAATC	BnaA07G0055300ZS	BnaC07G0081000ZS
AGATTGAGAAATCTGGTGAG	BnaA07G0055300ZS	BnaC07G0081000ZS
ATATTCGGAATGTGTTAAAA	BnaA07G0055300ZS	BnaC07G0081000ZS
CAACGATACAGGAACATTTC	BnaA07G0054800ZS	BnaC07G0080600ZS
TACAGGAACATTTCTGGCCT	BnaA07G0054800ZS	BnaC07G0080600ZS
CCAGTATTCTTCATCAAGAA	BnaA07G0054800ZS	BnaC07G0080600ZS
CTTGTTGAGCAAGTCAACCA	BnaA03G0389500ZS	BnaC03G0482200ZS
AGTCAACCACGGCTAGCCCG	BnaA03G0389500ZS	BnaC03G0482200ZS
GTCAACCACGGCTAGCCCGA	BnaA03G0389500ZS	BnaC03G0482200ZS
AGAAAGATACTTGGTGTAGA	BnaA07G0054600ZS	BnaC07G0080200ZS
CTTCCAGAAGACTTAGAAGA	BnaA07G0054600ZS	BnaC07G0080200ZS
AATTGAGGAGGAGGAGGCAG	BnaA07G0054600ZS	BnaC07G0080200ZS
TTGCTCTCTTCTTGCCTTCC	BnaA03G0389400ZS	BnaC03G0482100ZS
GTTGAGCAAGTATCTACTCT	BnaA07G0054300ZS	BnaC07G0079900ZS
CAAGACCTTCCTCTTTGATC	BnaA07G0054300ZS	BnaC07G0079900ZS
AAGACCTTCCTCTTTGATCT	BnaA07G0054300ZS	BnaC07G0079900ZS
AGCTTGCGAGGGCAGCTACT	BnaA05G0440200ZS	BnaC05G0501900ZS
ATCCCCTGTGTCTATCAAGC	BnaA05G0440200ZS	BnaC05G0501900ZS
AGGCAGCTCGTCCCTTTAAC	BnaA05G0440200ZS	BnaC05G0501900ZS
GGACAGCATTTGTTAGCTGC	BnaA09G0102900ZS	BnaC09G0103500ZS
GACAGCATTTGTTAGCTGCT	BnaA09G0102900ZS	BnaC09G0103500ZS
CCCAACTTCAGCGTGTCTAT	BnaA09G0102900ZS	BnaC09G0103500ZS
TCTTTGGAAGGAGGAACCCA	BnaA01G0289400ZS	BnaC01G0355200ZS
CGTCTTTCCATAGTACAATA	BnaA01G0289400ZS	BnaC01G0355200ZS
CTTTCCATAGTACAATATGG	BnaA01G0289400ZS	BnaC01G0355200ZS
GACTCCAACTTCTCCATGTG	BnaA09G0104200ZS	BnaC09G0105000ZS
TACCACCAGCAAGAATACGC	BnaA07G0048600ZS	BnaC07G0077700ZS
TGCTTGGTTGAAAAGAAGTC	BnaA07G0048600ZS	BnaC07G0077700ZS
TTCCAGTGGAAAGATACTCA	BnaA07G0047900ZS	BnaC07G0077400ZS
TCCAGTGGAAAGATACTCAG	BnaA07G0047900ZS	BnaC07G0077400ZS
AAAGATACTCAGGGGCTATA	BnaA07G0047900ZS	BnaC07G0077400ZS
TGGCGCACCTGCTCCGGCCG	BnaA03G0392100ZS	BnaC03G0485200ZS
GGCCACAACGAGCAGATGGA	BnaA03G0392100ZS	BnaC03G0485200ZS
GCCACAACGAGCAGATGGAG	BnaA03G0392100ZS	BnaC03G0485200ZS
TGAGGCTAAAACGTTGGAGT	BnaA08G0040600ZS	BnaA08G0041000ZS	BnaC08G0050000ZS
GATTGCAGTCGCTTCTTCGT	BnaA03G0393100ZS	BnaC03G0486700ZS
GTCTGCGTAGCTCTGAGCAA	BnaA03G0393100ZS	BnaC03G0486700ZS
TTCTGGTTCACATAATTCCC	BnaA03G0393100ZS	BnaC03G0486700ZS
TTAAATGGGTTGCCTCCACA	BnaA07G0046700ZS	BnaC07G0076900ZS
GGTTGCCTCCACAAGGATGT	BnaA07G0046700ZS	BnaC07G0076900ZS
GTGTTGTTCTTTCAGTATCT	BnaA07G0046700ZS	BnaC07G0076900ZS
CGTTCATCATTCACGTGGTT	BnaA03G0393400ZS	BnaA09G0105000ZS	BnaC03G0487100ZS	BnaC09G0106100ZS
CCGGAGCTAAAGTCCTGCTC	BnaA03G0393400ZS	BnaA09G0105000ZS	BnaC03G0487100ZS	BnaC09G0106100ZS
CTAAAGTCCTGCTCCGGATC	BnaA03G0393400ZS	BnaA09G0105000ZS	BnaC03G0487100ZS	BnaC09G0106100ZS
CCCAAATCACACATCCTTTC	BnaA03G0393500ZS	BnaA09G0105100ZS	BnaC03G0487200ZS
ACTTGGAGGTGGTGCCTCTG	BnaA03G0396200ZS	BnaC03G0491800ZS
CTTGTCCTTACTACAATCAA	BnaA03G0396200ZS	BnaC03G0491800ZS
TTGTCCTTACTACAATCAAC	BnaA01G0041500ZS	BnaA03G0396200ZS	BnaC03G0491800ZS
AGATTCTCAACTTCCACCTT	BnaA03G0396300ZS	BnaC03G0491900ZS
GGAGCGTGAGAGAACCAAGC	BnaA03G0396300ZS	BnaC03G0491900ZS
GAGCGTGAGAGAACCAAGCA	BnaA03G0396300ZS	BnaC03G0491900ZS
CCTACGATCACTAGCCTTGT	BnaA09G0108500ZS	BnaC09G0109900ZS
CATATCTTTAGCTAAGTCAA	BnaA09G0108500ZS	BnaC09G0109900ZS
CTTATACTTGTTAACAATCA	BnaA09G0108500ZS	BnaC07G0065500ZS
ATGCTCAACATGAGAACCTC	BnaA03G0398300ZS	BnaC03G0495900ZS
ACATGAGAACCTCCGGTTAA	BnaA03G0398300ZS	BnaC03G0495900ZS
GAAGGCATACATCCAAGTCA	BnaA03G0398300ZS	BnaC03G0495900ZS
CGCGGCTTCCACGACTTTGA	BnaA07G0365800ZS	BnaC06G0430300ZS
AAATGATGTCAAGACTATAA	BnaC06G0430300ZS
ATGGTGACCATGAGAATCAA	BnaA07G0365800ZS	BnaC06G0430300ZS
ACCATCTTTCAAGCATGTCT	BnaA07G0032400ZS	BnaC07G0058800ZS
TGGTGATTAAATCTGTGATC	BnaA07G0032400ZS	BnaC07G0058800ZS
CACGTTCTTTACGATGATCT	BnaA07G0032400ZS	BnaC07G0058800ZS
CAGTTTCGAAGTCTTGCTCT	BnaA03G0401800ZS	BnaC03G0501500ZS
TTCGAAGTCTTGCTCTAGGA	BnaA03G0401800ZS	BnaC03G0501500ZS
AGAAGCGAGTTTGAAAATTA	BnaA03G0401800ZS	BnaC03G0501500ZS
GAATCCTCAAACAGAGATGT	BnaA07G0030000ZS	BnaA09G0111000ZS	BnaC07G0054900ZS	BnaC09G0113300ZS
CATTGCAGGATTAGACAGAT	BnaA07G0030000ZS	BnaA09G0111000ZS	BnaC07G0054900ZS	BnaC09G0113300ZS
ATTGCAGGATTAGACAGATG	BnaA07G0030000ZS	BnaA09G0111000ZS	BnaC07G0054900ZS	BnaC09G0113300ZS
AGTGGTTCCAGAGGAAGAGG	BnaA09G0112000ZS	BnaC09G0114300ZS
TCCAGAAGAAGTGTGTTATC	BnaA09G0112000ZS	BnaC09G0114300ZS
ATAAGATGAAGAAGCAGTTG	BnaA09G0112000ZS	BnaC09G0114300ZS
GAAAGCTTCGTTCTCTGTAT	BnaA07G0028200ZS	BnaC07G0052600ZS
AAAGCTTCGTTCTCTGTATC	BnaA07G0028200ZS	BnaC07G0052600ZS
TGTATCGGGATCTGATGTTT	BnaA07G0028200ZS	BnaC07G0052600ZS
GACGAATACTATAAAACCAT	BnaA09G0112400ZS	BnaC09G0114900ZS
GCAAGCAGGTCCAACAATTC	BnaA09G0112400ZS	BnaC09G0114900ZS
TGCAGATATTCCCTCTTCAA	BnaA09G0112400ZS	BnaC09G0114900ZS
TGTAGGCTGGAGTTGAGTAA	BnaA06G0314000ZS	BnaC03G0508400ZS
CACAGCTTAAGAGAAGCACA	BnaA06G0314000ZS	BnaC03G0508400ZS
ACAGCTTAAGAGAAGCACAA	BnaA06G0314000ZS	BnaC03G0508400ZS
TTCAGGAGATGAGGTCTGTT	BnaA09G0115200ZS	BnaC09G0118400ZS
TGTTTGGAAGCATGACGCCA	BnaA09G0115200ZS	BnaC09G0118400ZS
GATATGTACCTTTACCAAAA	BnaA09G0115200ZS	BnaC09G0118400ZS
GCATCTGAGCTCACTTCTTC	BnaA07G0022100ZS	BnaA07G0022200ZS	BnaC07G0043400ZS
TATTGCCAACTCCGCAGCCA	BnaA07G0022100ZS	BnaA07G0022200ZS	BnaC07G0043300ZS
CGGCCATTTCGATTTCCTGT	BnaA07G0022100ZS	BnaA07G0022200ZS	BnaC07G0043300ZS
CTCGTTCAACGACTCGAGTC	BnaA07G0021700ZS	BnaA09G0115600ZS	BnaC07G0043100ZS
TTGATCTACGTGCAGATTCA	BnaA09G0115600ZS	BnaC09G0119000ZS
TCCGTTGAAGTAAACTGAAA	BnaA06G0312800ZS	BnaC03G0510500ZS
GAGAGTGTTGACGCCATTGC	BnaA06G0312800ZS	BnaC03G0510500ZS	BnaC07G0041300ZS
AGAGTGTTGACGCCATTGCC	BnaA06G0312800ZS	BnaC03G0510500ZS	BnaC07G0041300ZS
TTAGTCAAGCATGTAAATTC	BnaA06G0312000ZS	BnaC03G0511400ZS
GTCAAGCATGTAAATTCTGG	BnaA06G0312000ZS	BnaC03G0511400ZS
TTGATGTTGAATCCAAGAGT	BnaA06G0312000ZS	BnaC03G0511400ZS
TGGTGTGGTGGTGGTGGTGG	BnaA09G0117500ZS	BnaC09G0121800ZS
GGACGGAATTGCATGGGCGG	BnaA09G0117500ZS	BnaC09G0121800ZS	BnaA06G0311300ZS	BnaC03G0512200ZS
TAGACTTGTGGAGGTGGTGG	BnaA09G0117500ZS	BnaC07G0039000ZS	BnaC09G0121800ZS
TCTCCCTGCAAGCCAAAGCA	BnaA09G0118200ZS	BnaC07G0037300ZS	BnaC07G0496300ZS	BnaC09G0122900ZS
ATGGTCCTCCTAGCAAAAGA	BnaA07G0017800ZS	BnaA09G0118200ZS	BnaC07G0037300ZS	BnaC09G0122900ZS
TACAGTCAACGTGAAAGGCG	BnaA07G0017800ZS	BnaA09G0118200ZS	BnaC07G0037300ZS	BnaC09G0122900ZS
TGATCTCTTCAGGAATGTCA	BnaA03G0348000ZS	BnaA05G0387100ZS	BnaC03G0420100ZS	BnaC05G0432200ZS
ACGCTTAGACCTAACCCTTC	BnaC03G0420100ZS	BnaC05G0432200ZS
CGAGCTGGAGGAGGTGAAGA	BnaA05G0387100ZS	BnaC05G0432200ZS
CACGAGCTATGCCATGATCT	BnaA07G0015400ZS	BnaA07G0015500ZS	BnaA07G0015600ZS	BnaC07G0032700ZS	BnaC07G0032800ZS	BnaC07G0033600ZS
AGTTCCTCCGATCACACAAG	BnaA07G0015600ZS	BnaC07G0033600ZS
GGTGGAGCTGCCATGCCTCC	BnaA07G0015500ZS	BnaA07G0015600ZS	BnaC07G0032800ZS	BnaC07G0033600ZS
AGACTTAGCTCGAGTCCACA	BnaA07G0015200ZS	BnaC07G0032400ZS	BnaC09G0124600ZS
AACCGGTCTTCCAAACACAT	BnaC07G0032400ZS
GAGAGCAGCTGCAGCATTTC	BnaA07G0015000ZS	BnaA09G0119400ZS	BnaC09G0124700ZS
ATCGAATGGCAAACTTCAAA	BnaA09G0119400ZS	BnaC09G0124700ZS
GGCCAAAGCAATGGCCATGA	BnaA09G0119400ZS	BnaC09G0124700ZS
CGATAAAGTCGGGAATATTA	BnaA05G0187800ZS	BnaA06G0310200ZS	BnaC03G0512900ZS
TCTCCGAAAACGAAATAGCA	BnaA05G0187800ZS	BnaA06G0310200ZS	BnaC03G0512900ZS
GACGAGCCACCCAACCCTTC	BnaA07G0011800ZS	BnaC07G0026200ZS
ACCCAACCCTTCCGGATACA	BnaA07G0011800ZS	BnaC07G0026200ZS
TTCCGGATACATGGAGAACG	BnaA07G0011800ZS	BnaC07G0026200ZS
ACTCCTAAAGAAAGTTTCAC	BnaA07G0010700ZS	BnaA07G0010800ZS
CAAGCATCAAGATCATCACA	BnaA07G0010000ZS	BnaA09G0122500ZS	BnaC07G0023000ZS	BnaC09G0128400ZS
GTCACAATTCTGTGCAATGC	BnaA07G0010000ZS	BnaC07G0023000ZS
GAGCCCAAACACTACCGTCA	BnaA07G0008900ZS
ACTACCGTCAAGGCCGATGA	BnaA07G0008900ZS
ACCGTCAAGGCCGATGATGG	BnaA07G0008900ZS
AATTTCCAGAGATATCTTTA	BnaA07G0006700ZS	BnaC07G0016900ZS
CAGAGATATCTTTAAGGCCA	BnaA07G0006700ZS	BnaC07G0016900ZS
GCCATGGCCTTGCGTGTGCT	BnaA07G0006700ZS	BnaC07G0016900ZS
TGTTTGGTTTCCATGATCCT	BnaA07G0005700ZS	BnaC07G0012500ZS
AGACTGCGGAATTGCTGAAA	BnaA07G0005700ZS	BnaC07G0012500ZS
AACTGAGCCTGGCTCGAGTT	BnaA07G0005700ZS	BnaC07G0012500ZS
ACATTCCGACATACATCTCG	BnaA09G0126000ZS	BnaC09G0132400ZS
TTCCGACATACATCTCGCGG	BnaA09G0126000ZS	BnaC09G0132400ZS
GCTACATGCTTTACGTCCGT	BnaC09G0132400ZS
CAGGTGCGCCCTGGATCGGC	BnaA09G0126200ZS	BnaC09G0132600ZS
ATTTATCATCAGGGGAGAAC	BnaA09G0126200ZS	BnaC09G0132600ZS
TTTATCATCAGGGGAGAACC	BnaA09G0126200ZS	BnaC02G0356300ZS	BnaC09G0132600ZS
GCGACTAGAACGAGTCGACT	BnaA03G0119400ZS	BnaC03G0138300ZS
CTCTACACGCATGAAGTTCT	BnaA07G0001200ZS	BnaC07G0005300ZS
GGAAGTGTGCGACGACATGT	BnaA07G0001200ZS	BnaC07G0005300ZS
TCTACACGCATGAAGTTCTT	BnaA07G0001200ZS	BnaC07G0005300ZS
CTACGAGTGTGGTTGACATG	BnaA09G0384100ZS	BnaC03G0286000ZS
AAAGTCTGAATGTGTCAATC	BnaA05G0414300ZS	BnaA06G0097300ZS	BnaA06G0146200ZS	BnaA09G0384100ZS
CCTCAGATCTGATGGAGGAC	BnaA04G0136400ZS	BnaA07G0099600ZS	BnaA08G0220400ZS	BnaA09G0601800ZS	BnaC02G0382700ZS	BnaC03G0638400ZS	BnaC04G0426700ZS	BnaC07G0151200ZS	BnaC08G0455900ZS
GGCTTCTTTGGAATCACCAC	BnaA04G0137000ZS	BnaC04G0427400ZS
TTCTTTGGAATCACCACCGG	BnaA04G0137000ZS	BnaC04G0427400ZS
TTCACAATGGTCGCAAACTC	BnaA04G0137400ZS	BnaA09G0601100ZS	BnaC04G0427800ZS	BnaC08G0455100ZS
CCAGTTCCAATTGCCCATAC	BnaA04G0137400ZS	BnaA09G0601100ZS	BnaC04G0427800ZS	BnaC08G0455100ZS
AACAATCAAACCAGCAACAA	BnaA04G0139100ZS	BnaA09G0598600ZS	BnaA10G0035000ZS	BnaC01G0322800ZS	BnaC04G0429600ZS	BnaC08G0452400ZS
AGAATGCTTCCATTGATAAC	BnaA09G0598600ZS	BnaC08G0452400ZS
CTTCCATTGATAACAGGAGA	BnaA09G0598600ZS
TTCCTCTTCTGCCAATCTTG	BnaA04G0139200ZS	BnaC04G0429700ZS	BnaC07G0545700ZS
TGGAGATCAAACTTGTCATT	BnaA01G0003800ZS	BnaA04G0139200ZS	BnaC04G0429700ZS
CTCATCACGCAGCCTGCCTT	BnaA03G0241300ZS	BnaA09G0597100ZS	BnaC03G0285300ZS
CCTCCAGTAGTCTTGTAGTT	BnaA09G0597100ZS	BnaC08G0450600ZS
CTCCAGTAGTCTTGTAGTTA	BnaA09G0597100ZS	BnaC08G0450600ZS
CTAGACCTCCAACGAAGCAC	BnaA04G0140100ZS
CAATGAGATCTTGAAGCGGA	BnaA09G0596800ZS	BnaC08G0449600ZS
CTTCGCAAGTAGCTGTATTT	BnaA09G0596800ZS	BnaC08G0449600ZS
ACGTTATATCTGAGCAGCAT	BnaA09G0596800ZS	BnaC08G0449600ZS
CACAAGAGAGACAGTCCTCA	BnaA08G0196200ZS	BnaC03G0674900ZS
TCTGCGACTATAAATATTTG	BnaA08G0196200ZS	BnaC03G0674900ZS
CTATAAATATTTGAGGTATA	BnaA08G0196200ZS	BnaC03G0674900ZS
CTCCAAAGCCTCGAACATCA	BnaA04G0141500ZS	BnaA09G0596100ZS	BnaC04G0431900ZS	BnaC08G0448900ZS
CAGGGCTGAATTCACTCACA	BnaA04G0143400ZS	BnaA09G0594500ZS	BnaC04G0433800ZS	BnaC08G0447200ZS
CTCACAAGGAGAGAGACGAG	BnaA04G0143400ZS	BnaA09G0594500ZS	BnaC04G0433800ZS	BnaC08G0447200ZS
GTACTGAGAATTTCTACCAA	BnaA09G0594500ZS	BnaC08G0447200ZS
CTCCGAGGTGTACTCATCCA	BnaA04G0144200ZS	BnaA09G0594000ZS	BnaC04G0435300ZS
TTCAGCTTTGAATTGGATTC	BnaA09G0594000ZS	BnaC08G0446500ZS
CTCTTACTATCCCCAACATA	BnaA09G0594000ZS	BnaC08G0446500ZS
ATCTGCATCCCAGGAGTTAC	BnaA04G0145300ZS	BnaC04G0436600ZS
TCGGAGCTCTCGGAGTCAAC	BnaA04G0147200ZS	BnaA09G0591400ZS	BnaC04G0438900ZS	BnaC08G0443200ZS
CGCGAGTCAAACCGGATTCA	BnaA09G0591400ZS	BnaC08G0443200ZS
CTGTTTAGTACCTCACCGAG	BnaA03G0241000ZS	BnaC03G0284600ZS
CTCACCGAGAGGACCTCCCA	BnaA03G0241000ZS	BnaC03G0284600ZS
TTATTATTACCCCATGAGAT	BnaA03G0241000ZS	BnaC03G0284600ZS
GCAAATGCAAGACTTCACAA	BnaA09G0589000ZS	BnaC08G0440400ZS
CTGAAGAGAAGTTAACAATG	BnaA09G0589000ZS	BnaC08G0440400ZS
TTCTTCAAGCCAGCAGCGAT	BnaA09G0589000ZS	BnaC08G0440400ZS
TACATAAAATGAAGTCCAAA	BnaA04G0151500ZS	BnaC04G0444100ZS
CCAAATGGCTGAAAAATCGC	BnaA04G0151500ZS	BnaC04G0444100ZS
TGAAAAATCGCTGGAATAGA	BnaA04G0151500ZS	BnaC04G0444100ZS
CTACCAGATTCGTCCACGTA	BnaA09G0588200ZS	BnaC08G0439700ZS
TCCACGTAAGGACTGTTTGT	BnaA09G0588200ZS	BnaC08G0439700ZS
AGCTTTCTCAGCAGTAGCAG	BnaA09G0588200ZS	BnaC08G0439700ZS
ATCAATCCATCTCTTGATGA	BnaA04G0152400ZS	BnaA09G0588000ZS	BnaC08G0439500ZS
CATGATGAACTGTCCCGCGT	BnaA03G0240800ZS	BnaC03G0284400ZS
GCAGGATTCTCCACCTGGAC	BnaA03G0242300ZS	BnaC03G0286800ZS
CAGGATTCTCCACCTGGACA	BnaA03G0242300ZS	BnaC03G0286800ZS
TCTCCACCTGGACAGGGAGA	BnaA03G0242300ZS	BnaC03G0286800ZS
AGTTTCATCTCTGAAGCTTT	BnaA04G0153700ZS	BnaA09G0586900ZS	BnaC04G0446800ZS	BnaC08G0438400ZS
TGAGTGGTCAATCTCTTCTC	BnaA04G0153700ZS	BnaA09G0586900ZS	BnaC04G0446800ZS	BnaC08G0438400ZS
TTATCATACCAATAGTCCCC	BnaA04G0154400ZS	BnaA08G0135500ZS	BnaC03G0746900ZS	BnaC04G0447500ZS
TGGTACGGTATGCATCCGAT	BnaA04G0154900ZS	BnaA09G0586000ZS	BnaC04G0447900ZS	BnaC08G0437500ZS
GTGGGAATAGATAGTTGTTG	BnaA04G0154900ZS	BnaA09G0586000ZS	BnaC04G0447900ZS	BnaC08G0437500ZS
ATAGTTGTTGAGGAAGTCGT	BnaA04G0154900ZS	BnaA09G0586000ZS	BnaC04G0447900ZS	BnaC08G0437500ZS
TGTTTCATGTCCTCAAACTC	BnaC08G0435200ZS
GTTTCATGTCCTCAAACTCA	BnaC08G0435200ZS
CGTGGCGGTTGAGATTGCTG	BnaA09G0581100ZS	BnaC08G0433700ZS
ATTGCTGTGGCTAAAGAGAT	BnaA09G0581100ZS	BnaC08G0433700ZS
GACAAAGACCTTTCCCTTGA	BnaA09G0581100ZS	BnaC08G0433700ZS
GATCATATACATTGGCGTAA	BnaA03G0152200ZS
GAAAGAGATGCTTCAATCTT	BnaA03G0152200ZS
AATTTAGCAGTCATTTGAAC	BnaA03G0152200ZS
AATCGTTTCGGGACAAGTAA	BnaA09G0578200ZS	BnaC08G0430200ZS
GGACAAGTAACGGTCCAATA	BnaA09G0578200ZS	BnaC08G0430200ZS
TCTTTCTTTATCTTAACCAT	BnaA09G0578200ZS	BnaC08G0430200ZS
CGTTTCACTTTCTGAGGTAT	BnaA04G0166400ZS	BnaC04G0463400ZS
CGATCTTCCTAGACTCAGCT	BnaA04G0166400ZS	BnaC04G0463400ZS
TCCATCACTTCCCTCTCTAC	BnaC04G0463400ZS
GAATAAACTTGTAAGCCTTC	BnaA01G0057300ZS
AGCCTTCTGGAACTCTTCCT	BnaA01G0057300ZS
TGTTTCACAACAACTTGCTT	BnaA01G0057300ZS
GAAACTGCAATGAAAGCATA	BnaA06G0360200ZS	BnaC07G0332800ZS
ATATCGGAATGACATACCCC	BnaA06G0360200ZS	BnaC07G0332800ZS
TTTGTAATGTTTCATTACAT	BnaC04G0362200ZS	BnaC05G0456100ZS
AGAGGTACTTCTCCTGAATG	BnaA09G0573800ZS	BnaC08G0425100ZS
TCTCCTGAATGTGGCAGTGT	BnaA09G0573800ZS	BnaC08G0425100ZS
TCACTGCTATGCTTCATCAG	BnaA09G0573800ZS	BnaC08G0425100ZS
GAGAGGAGATTGTTGCATTC	BnaA03G0134000ZS	BnaC03G0155700ZS
TGCCACACATTGTCTTTCTG	BnaC03G0526200ZS	BnaC05G0393300ZS	BnaC08G0264400ZS
CTGTGTATCACATGCTTCCA	BnaC03G0526200ZS	BnaC08G0264400ZS
ATGAATGTGAATTTGACAAA	BnaA03G0272200ZS	BnaC03G0327100ZS
TGAATTTGACAAATGGTGTG	BnaA03G0272200ZS	BnaC03G0327100ZS
TCTCTTGTTCGTTTCCCGCT	BnaA03G0272100ZS	BnaC03G0327100ZS
CCTTCGGAAGGAGACATTAC	BnaA04G0172100ZS	BnaA09G0572800ZS	BnaC04G0470000ZS	BnaC08G0423900ZS
CTTCGGAAGGAGACATTACA	BnaA04G0172100ZS	BnaA09G0572800ZS	BnaC04G0470000ZS	BnaC08G0423900ZS
CCACTGCAAGAAGCAAGAAT	BnaA08G0041300ZS	BnaA09G0572500ZS	BnaC08G0423400ZS	BnaC08G0524600ZS
CATCATTGCTATCCGAGACT	BnaA09G0571200ZS	BnaC08G0421600ZS
GGTTCCTCTTTCGGACCAGC	BnaA09G0571200ZS
GTTCCTCTTTCGGACCAGCT	BnaA09G0571200ZS
AAGCGGGATAGACGCGAAGA	BnaC03G0280500ZS
TTCCTATTCGTGTGAGTCCA	BnaA03G0237500ZS	BnaC03G0280500ZS
TGATGCAGTATTGCCAGTAA	BnaA03G0237500ZS	BnaC03G0280500ZS
CGCAAAGAACAGAAGCTGCT	BnaA10G0279300ZS	BnaC09G0597100ZS
AACAGAAGCTGCTCGGACGT	BnaA10G0279300ZS	BnaC09G0597100ZS
CGCAACAGCCATTAGATCTT	BnaA10G0279300ZS	BnaC09G0597100ZS
AACGTCATCCTTATTTCTAC	BnaA07G0152100ZS	BnaC04G0210600ZS
TAAAAGAACATGTTTCTCCA	BnaA07G0152100ZS	BnaC04G0210600ZS
CAAGCCTTTCTCGAATTTAT	BnaA07G0152100ZS	BnaC04G0210600ZS
CAGCCTTGGAACCGTTTGGA	BnaA03G0236500ZS	BnaA07G0152200ZS	BnaC03G0279500ZS
TCATTATGAGCAAACACCAC	BnaA07G0151400ZS	BnaC04G0211300ZS
AAGATATCAACCCAGAGCTG	BnaA07G0151400ZS	BnaC04G0211300ZS
AACCCAGAGCTGAGGTTCTT	BnaA07G0151400ZS	BnaC04G0211300ZS
AGATCTGATCCTTGGGGACT	BnaA03G0235700ZS	BnaA04G0175400ZS	BnaC03G0278500ZS	BnaC04G0473700ZS
GATAACCGCGAGGGAGATAC	BnaA03G0235700ZS	BnaC03G0278500ZS
CCGCGAGGGAGATACCGGCG	BnaA03G0235700ZS	BnaC03G0278500ZS
GAGCCATCCCAGCAAGCTCA	BnaA07G0153600ZS	BnaC04G0208600ZS
CCCAGCAAGCTCAGGGCAAC	BnaA07G0153600ZS	BnaC04G0208600ZS
TCAGGGCAACAGGCAGCTTC	BnaA07G0153600ZS	BnaC04G0208600ZS
GTCGTAGTAGAGCGACATCT	BnaA07G0154100ZS	BnaC04G0208000ZS
TAGAGCGACATCTTGGAGTT	BnaA07G0154100ZS	BnaC04G0208000ZS
AGAGCGACATCTTGGAGTTA	BnaA07G0154100ZS	BnaC04G0208000ZS
AAAGTTGCTTGAAGCTACCT	BnaA07G0154600ZS
GATACCGATGATGGGGAAGA	BnaC04G0207500ZS
CATAAACTCGCCCTTCTTGT	BnaA07G0154600ZS
TGGATCCCTATGTTTGGCCG	BnaA03G0233400ZS	BnaA07G0155500ZS	BnaC03G0275900ZS	BnaC04G0478300ZS
AATGTCACGTCGGTTGTCCC	BnaA03G0233400ZS	BnaA07G0155500ZS	BnaC03G0275900ZS	BnaC04G0478300ZS
ATGTCACGTCGGTTGTCCCT	BnaA03G0233400ZS	BnaA07G0155500ZS	BnaC03G0275900ZS	BnaC04G0478300ZS
TGGAAAATTGGATACTTAAC	BnaA07G0156100ZS	BnaC04G0205600ZS
TCCTTATCCAACCACCTCTC	BnaA07G0156100ZS	BnaC04G0205600ZS
GGTTTAAACTCTTCGTAGTC	BnaA07G0156100ZS	BnaC04G0205600ZS
AAAAGCTCTTTCAGCTTTGC	BnaA07G0157600ZS	BnaC04G0202800ZS
AAAGCTCTTTCAGCTTTGCT	BnaA07G0157600ZS	BnaC04G0202800ZS
TTCCGCCCTTGCCTCTTCAC	BnaC03G0223400ZS
CCCTTGCCTCTTCACAGGCA	BnaC03G0223400ZS
CCTTGCCTCTTCACAGGCAT	BnaA03G0189900ZS	BnaC03G0223400ZS
TGTTGTATCTGCACCGCATT	BnaA03G0231000ZS	BnaA04G0184700ZS	BnaC03G0272600ZS	BnaC04G0485700ZS
ACTCGCGCTACATCCCATCC	BnaA04G0185100ZS	BnaA07G0163400ZS	BnaC04G0195200ZS	BnaC04G0486300ZS
GGATTCGAAATCGATTTAGG	BnaA04G0185100ZS	BnaA07G0163400ZS	BnaC04G0195200ZS	BnaC04G0486300ZS
CGTCCATGAGGTTAGGCACA	BnaC04G0191600ZS
TTAGGCACATGGACTGAGCC	BnaC04G0191600ZS
ATTTCCTCAAACTCATCTTC	BnaA07G0164900ZS	BnaC04G0191600ZS
TGATGGGAGCTTCGAGTTCG	BnaA03G0230000ZS	BnaA05G0141300ZS	BnaC03G0271300ZS	BnaC04G0186500ZS
CTGTTCCTTGCTAATGCCGG	BnaA04G0190800ZS	BnaC04G0494600ZS
TGTTCCTTGCTAATGCCGGC	BnaA04G0190800ZS	BnaC04G0494600ZS
ACGGTCGACTTGACATTGTT	BnaA05G0139700ZS	BnaC04G0184200ZS
CGGTCGACTTGACATTGTTG	BnaA05G0139700ZS	BnaC04G0184200ZS
TTTGCCGCGGAACATAGCTG	BnaA05G0139700ZS	BnaC03G0057000ZS	BnaC04G0184200ZS
GGAAGGACATAGCGGTCATA	BnaA05G0139000ZS	BnaC04G0183400ZS
CATAGCGGTCATAGGGTCCA	BnaA05G0139000ZS	BnaC04G0183400ZS
TTAGCCTTGACATAGCTCTC	BnaA05G0139000ZS	BnaC04G0183400ZS
TTTCTCGACCTTCATTGTAA	BnaA05G0137600ZS	BnaC04G0181700ZS
AGGCTAGACTCTGCTGTCTG	BnaA05G0137600ZS	BnaC04G0181700ZS
TTCAAAGAACTTGTTTCAGT	BnaA05G0137600ZS	BnaC04G0181700ZS
TGGGAACAGTCTTGCCGAAA	BnaA05G0137100ZS	BnaC04G0180500ZS
TAGCGTGAGGAAGAGAATAG	BnaA05G0137100ZS	BnaC04G0180500ZS
GCAATAACAACTTTGCTCTT	BnaA05G0137100ZS	BnaC04G0180500ZS
TTTCAACATGGCCATGGTTC	BnaA03G0143900ZS	BnaA04G0191900ZS	BnaA05G0136600ZS	BnaC03G0167300ZS	BnaC04G0180200ZS	BnaC04G0496200ZS
CAACATGGCCATGGTTCTGG	BnaA03G0143900ZS	BnaA04G0191900ZS	BnaA05G0136600ZS	BnaC03G0167300ZS	BnaC04G0180200ZS	BnaC04G0496200ZS
GGTTCTGGTGGTGTGTCCGA	BnaA03G0143900ZS	BnaA04G0191900ZS	BnaA05G0136600ZS	BnaC04G0180200ZS	BnaC04G0496200ZS
AGCTCGGAAGGGATGAGATT	BnaC04G0177700ZS
GCTTCTAATCTCGACACTGC	BnaA04G0194500ZS
TTCTTTGCATCTTCAACTTC	BnaA03G0146800ZS	BnaA05G0132300ZS	BnaC03G0171000ZS	BnaC04G0175000ZS
TCGAGACGTTTGTGGCAATC	BnaA03G0146800ZS	BnaA05G0132300ZS	BnaC04G0175000ZS
CCTGCTGTTTGAGGTCGTAA	BnaA05G0132300ZS	BnaC04G0175000ZS
GAAGAGACAGCAGCTTTCAT	BnaA05G0131900ZS	BnaC04G0174100ZS
AAGAGACAGCAGCTTTCATG	BnaA05G0131900ZS	BnaC04G0174100ZS
CAACAAGATTATAAGAACGA	BnaA05G0131900ZS	BnaC04G0174100ZS
AATAACCATCTTCCTGTTAT	BnaA04G0199800ZS	BnaA05G0130400ZS	BnaC04G0171000ZS	BnaC04G0505200ZS
CATGACTTTAGGTGGTGAGA	BnaA03G0149800ZS	BnaA04G0201600ZS
ACCTTGTTTAAGAGAAGAAT	BnaA04G0201600ZS
CTCTCACGTTTCCTGCATCT	BnaA04G0202900ZS	BnaC04G0508900ZS
CGTGCCATCCAAAAATCTAT	BnaA04G0202900ZS	BnaC04G0508900ZS
ACGTTTCCTGCATCTTGGAT	BnaA04G0202900ZS	BnaC04G0508900ZS
GGAAGGTTTAAGTGGAAGAG	BnaA04G0203000ZS	BnaA05G0127900ZS	BnaC04G0166600ZS	BnaC04G0509000ZS
GAAGGTTTAAGTGGAAGAGC	BnaA04G0203000ZS	BnaA05G0127900ZS	BnaC04G0166600ZS	BnaC04G0509000ZS
TGCAAGAGGCTGAGAAGATC	BnaA04G0203000ZS	BnaA05G0127900ZS	BnaC04G0166600ZS	BnaC04G0509000ZS
GGGAAGTTGAGATGGAAGAG	BnaA04G0203100ZS	BnaA05G0128000ZS	BnaC04G0166800ZS	BnaC04G0509100ZS
GGAAGTTGAGATGGAAGAGA	BnaA04G0203100ZS	BnaA05G0128000ZS	BnaC04G0166800ZS	BnaC04G0509100ZS
TTCAAAGCTTTGCTCAAACT	BnaA03G0152000ZS	BnaC03G0177900ZS
CAAACTCGGCATTACATTGT	BnaA03G0152000ZS	BnaC03G0177900ZS
TATGGCTCCACCTCTGTTAT	BnaA03G0152000ZS	BnaC03G0177900ZS
TCGCCGAAGATTAGAATGGC	BnaA04G0204800ZS	BnaA05G0124900ZS	BnaC04G0156700ZS
CGCCGAAGATTAGAATGGCT	BnaA04G0204800ZS	BnaA05G0124900ZS	BnaC04G0156700ZS
GCCCAGCGCCCATCAGTTGT	BnaA04G0204400ZS	BnaA09G0679400ZS	BnaC04G0510300ZS
TTCTACATTTATCACATTGC	BnaA04G0204400ZS	BnaA09G0679400ZS	BnaC04G0510300ZS
TTCACCCAATCCAGAAGACG	BnaA03G0153300ZS	BnaA04G0204200ZS	BnaC03G0178900ZS	BnaC04G0510200ZS
ATGCAAAAACTGAATCAACA	BnaA05G0122300ZS	BnaC03G0178900ZS
AAAACTGAATCAACACGGAC	BnaA05G0122300ZS	BnaC03G0178900ZS
TCAACGTCGGAAAGAGTCAT	BnaA04G0208000ZS	BnaA05G0119400ZS	BnaC04G0515700ZS
CGTCGGAAAGAGTCATCGGC	BnaA04G0208000ZS	BnaC04G0515700ZS
ATAGCTCGGAGCCAAGGGTG	BnaA04G0208200ZS	BnaC04G0515800ZS	BnaC04G0516700ZS
GCTGTTTATGTAAGCTATGC	BnaA04G0208200ZS
TGTAAGCTATGCCGGCTTCT	BnaA04G0208200ZS
ATGAGCCATTACCAATACCG	BnaA05G0116000ZS	BnaC04G0147800ZS
GACCTAACCTGTACGCGTCC	BnaA05G0116000ZS	BnaC04G0147800ZS
GTGCTGCTTGAGCTCGCTGC	BnaA05G0116200ZS
GAGCTCGCTGCAGGTGAGCC	BnaA05G0116200ZS
AGCTCGCTGCAGGTGAGCCT	BnaA05G0116200ZS
TCTGCCATCAGTTTAAATCT	BnaA03G0159300ZS	BnaC03G0185200ZS
CTGCCATCAGTTTAAATCTT	BnaA03G0159300ZS	BnaC03G0185200ZS
TGCCATCAGTTTAAATCTTG	BnaA03G0159300ZS	BnaC03G0185200ZS
CACTGAAGACATGAAGTGGC	BnaC03G0184700ZS	BnaC04G0141600ZS
TGTTTCTTAAATCGTAATAA	BnaC03G0184700ZS	BnaC04G0141600ZS
ATTCAACTTTCCTTGCGTTG	BnaC04G0139100ZS
CATCGACCACCACATAGTCC	BnaA05G0109500ZS	BnaC04G0136900ZS
AACACCCCAACCAGCTTCCC	BnaA05G0109500ZS	BnaC04G0136900ZS
CCCAACCAGCTTCCCTGGTT	BnaA05G0109500ZS	BnaC04G0136900ZS
GCTTGAATCACTCCCATGCT	BnaA03G0160900ZS	BnaA04G0214400ZS	BnaA05G0108500ZS	BnaC03G0187300ZS	BnaC04G0135700ZS	BnaC04G0525300ZS
GGAGGAGGAGGAGGCGGAGG	BnaA05G0411900ZS	BnaA04G0216600ZS	BnaC04G0527700ZS	BnaC04G0558100ZS
TTGGTTAGCTGAATCTATAG	BnaA04G0216700ZS	BnaC03G0188900ZS
TTAGCTGAATCAATAGCGGA	BnaA03G0162400ZS	BnaC03G0476000ZS
GCTGAATCAATAGCGGATGG	BnaA03G0162400ZS	BnaC03G0476000ZS
GCAGAAGACCACACCCCGCA	BnaA04G0217500ZS	BnaA05G0137500ZS	BnaC04G0528800ZS
GCTTTGGCCGGTGGGAGAGT	BnaA05G0137500ZS	BnaC04G0528800ZS
AATGGTGTTATTAGTTTCAT	BnaA05G0137500ZS	BnaC04G0528800ZS
GTTAGTGCCCATTCCTCTGG	BnaA05G0105200ZS	BnaC04G0131200ZS
TTCTCCTTACGCGCAGACCC	BnaA05G0105200ZS	BnaC04G0131200ZS
GTTCCTGGACTCCCCGCCGC	BnaA05G0105200ZS	BnaC04G0131200ZS
CTCTACCAGCTTCACAATTC	BnaA05G0105100ZS	BnaC04G0131000ZS
TAGTCGGCACCTGATGTAAC	BnaA05G0105100ZS	BnaC04G0131000ZS
TATGCACATCTTTGCTAAGA	BnaA05G0105100ZS	BnaC04G0131000ZS
CTTGACCTTGCAAGACCTTA	BnaA04G0218800ZS	BnaA05G0104800ZS	BnaC04G0130700ZS	BnaC04G0530100ZS
CTTGACCTTGCAAGACCCTC	BnaA04G0218800ZS	BnaA05G0104800ZS	BnaC04G0130700ZS	BnaC04G0530100ZS
TAGAGATTCCTCAAAGTCTG	BnaA04G0218800ZS	BnaA05G0104800ZS	BnaC04G0130700ZS	BnaC04G0530100ZS
GCCATATTCATCAGTGACAA	BnaA05G0104700ZS	BnaC03G0189900ZS	BnaC04G0130600ZS
CCATATTCATCAGTGACAAT	BnaA05G0104700ZS	BnaC03G0189900ZS	BnaC04G0130600ZS
GAACGTATGTCACCAACCGC	BnaA05G0103700ZS	BnaC04G0129600ZS	BnaC09G0459000ZS
CTTCCTCCATCATCAGAGAC	BnaA05G0103700ZS	BnaC04G0129600ZS	BnaC09G0459000ZS
GAGAGAAGGTGGGTCCACGG	BnaA05G0103700ZS	BnaC04G0129600ZS	BnaC09G0459000ZS
GGAGGGAGAGGTGGCGGTAA	BnaA05G0103400ZS	BnaC04G0129300ZS
TCCTTGTCTGAATCAGAATC	BnaA05G0103400ZS	BnaC04G0129300ZS
GAAGTACCACCACCAGTCTC	BnaA05G0103400ZS	BnaC04G0129300ZS
GGGAACTCGTGAGACCCAAT	BnaA04G0220300ZS	BnaA05G0102100ZS	BnaC04G0128000ZS	BnaC04G0531900ZS
GAGTTCCACATATAACTTTA	BnaA04G0220300ZS
CACGAACCTGAAACATACCG	BnaA04G0220900ZS
TTTCTGTTGTACTCAGACTC	BnaA04G0220900ZS
CTGACCTCTGTCCTCTGATT	BnaA04G0220900ZS	BnaC04G0532500ZS
TGTGGTACCCAGTTCTGCTC	BnaC03G0406900ZS	BnaA05G0100400ZS
ACCGTAGTTCTTGATCTTCG	BnaA03G0338800ZS	BnaC03G0406900ZS
CCGTAGTTCTTGATCTTCGT	BnaA03G0338800ZS	BnaC03G0406900ZS
GAACGAGGAGTCGTAAACCG	BnaA05G0100300ZS	BnaC04G0124600ZS
AACGAGGAGTCGTAAACCGA	BnaA05G0100300ZS	BnaC04G0124600ZS
ACAGTGTACGATTCCGTGAG	BnaA05G0100300ZS	BnaC04G0124600ZS
ACCAGCTTTATGTTCAGCTT	BnaA05G0099600ZS	BnaC04G0123700ZS
TTCATGCATGACAGTGGGTT	BnaA05G0099600ZS	BnaC04G0123700ZS
GCTCTATTTCGTTTGAATTG	BnaA05G0099600ZS	BnaC04G0123700ZS
CCCGTATTCAAAAGCTAACA	BnaA03G0166300ZS	BnaA05G0098800ZS	BnaC03G0192500ZS	BnaC04G0121700ZS
AGTCATTTGCATGGTTTCAC	BnaA03G0166300ZS	BnaC04G0535000ZS
GATTCAGCAGCCAATGCTTC	BnaA03G0166300ZS	BnaC04G0121700ZS
CAAAAGAAATCGAACGCCGC	BnaA04G0222600ZS	BnaA05G0098500ZS	BnaC04G0121400ZS	BnaC04G0535200ZS
GAGTTGTGAAAAGCTTCACA	BnaA05G0097500ZS	BnaC04G0120700ZS
TCTTTATGTGGAAAAGGAAC	BnaA05G0097500ZS	BnaC04G0120700ZS
GCTATCAGTGGGACGATTTC	BnaA05G0097500ZS	BnaC04G0120700ZS
ACAGCAAAGTTCACTGATAA	BnaA04G0223000ZS
AATGACAGAATGTCACAGAG	BnaA04G0223000ZS	BnaC04G0535900ZS
GAGAGGAACACTTTGATCTC	BnaA04G0223000ZS
CGAATATGAACACAGGCTTC	BnaA04G0223100ZS	BnaA05G0097300ZS
TAAGGGTTCCATATCGTTAA	BnaA04G0223100ZS	BnaA05G0097300ZS	BnaC04G0120500ZS	BnaC04G0536000ZS
GCGAGAGCGTTGCGTTGAGT	BnaA04G0223500ZS	BnaA05G0096900ZS	BnaC04G0120200ZS	BnaC04G0536300ZS
GCGTTGCGTTGAGTGGGCCA	BnaA04G0223500ZS	BnaA05G0096900ZS	BnaC04G0120200ZS	BnaC04G0536300ZS
TGCGTTGAGTGGGCCATGGA	BnaA04G0223500ZS	BnaA05G0096900ZS	BnaC04G0120200ZS	BnaC04G0536300ZS
GGAAGTGGACCAAGTGGTGC	BnaA05G0096700ZS	BnaC04G0119900ZS
AGTGGACCAAGTGGTGCCGG	BnaA05G0096700ZS	BnaC04G0119900ZS
GCCGGAGGTGATGACTGTGA	BnaA05G0096700ZS	BnaC04G0119900ZS
TTCGACGAGTTTAGGCATAA	BnaA05G0096500ZS	BnaC04G0119700ZS
TGACATCAGCATATATCTCC	BnaC04G0119700ZS
CTAATAGTTCCCAAATCCAT	BnaA05G0096500ZS	BnaC04G0119700ZS
AGAATCTTAGCACGACAAAT	BnaA05G0096300ZS	BnaC04G0119500ZS
CTCCATGATCCTGCCGGTGA	BnaC04G0119500ZS
TCCATGATCCTGCCGGTGAT	BnaC04G0119500ZS
CCGAAGTTGGGCTGGTGAAG	BnaA05G0094000ZS	BnaC04G0112700ZS
CCCAAATGATCATTCTGTCG	BnaA05G0094000ZS	BnaC04G0112700ZS
CCTGGAGAAGGAGGTGGCTG	BnaA05G0094000ZS	BnaC04G0112600ZS
CATGCTCAGCCTTAGACTCG	BnaA05G0093500ZS	BnaC04G0112000ZS
AGCCTTAGACTCGTGGAGCT	BnaA05G0093500ZS	BnaC04G0112000ZS
AGACTCGTGGAGCTCGGCCT	BnaA05G0093500ZS	BnaC04G0112000ZS
AACTCCAAAACTATAAACAT	BnaA03G0170100ZS	BnaC03G0197200ZS
TGTTGCTTGACTTTATATCA	BnaA03G0170100ZS	BnaC03G0197200ZS
ATATCACGGTGTATAATCCT	BnaA03G0170100ZS	BnaC03G0197200ZS
TTCAATGTGTTGAAAAGTTC	BnaA03G0170200ZS	BnaC03G0197200ZS	BnaC03G0197300ZS
CTTTAGTAGACAAGTTGTGT	BnaA03G0170200ZS	BnaC03G0197200ZS	BnaC03G0197300ZS
CTCAAGATCCTGAATCTGTT	BnaA03G0170200ZS	BnaC03G0197200ZS	BnaC03G0197300ZS
AGATAAAACGCAGCCCATTT	BnaA03G0170400ZS	BnaA04G0227700ZS	BnaC03G0197500ZS	BnaC04G0541900ZS
CCTTGAACAAGTGCTAACTT	BnaA03G0170400ZS	BnaA04G0227700ZS	BnaC03G0197500ZS	BnaC04G0541900ZS
TGATCAAGCATAGAGCCACC	BnaA04G0227700ZS	BnaC04G0541900ZS
ACGAACTCTTCACATGCCCA	BnaA05G0089400ZS	BnaC04G0106700ZS
AAATCTCTTCTCCTCATCGC	BnaA05G0089400ZS	BnaC04G0106700ZS
AGTACTTCTTCCAGAGTCAT	BnaA05G0089400ZS	BnaC04G0106700ZS
ATCAAAGCTGAAGTTGCATC	BnaA03G0170600ZS	BnaC03G0197800ZS
AGCTGAAGTTGCATCAGGCA	BnaA03G0170600ZS	BnaC03G0197800ZS
GAGTATTCAGCACCTTGACA	BnaA03G0170600ZS	BnaA05G0089500ZS
CCAGCACAGAGCCAAGATAG	BnaA03G0170700ZS	BnaC03G0198000ZS
TCCACGAGAGCGACTGCGTT	BnaA03G0170700ZS
CGGAGGTGCTGCTTAATGAA	BnaA03G0170700ZS	BnaC03G0198000ZS
ATGTGCTTGTCCGAATCCTT	BnaA05G0089900ZS	BnaC03G0200500ZS	BnaC04G0105800ZS
TGTGCTTGTCCGAATCCTTA	BnaA05G0089900ZS	BnaC03G0200500ZS	BnaC04G0105800ZS
CGTTCTCGCAGAGAGCGTGT	BnaA05G0087100ZS	BnaC04G0102500ZS
AGTGTTGCAGCCTTTAGAAG	BnaC03G0203100ZS
CCTTTAGAAGTGGAATATAA	BnaA03G0174400ZS	BnaC03G0203100ZS
TATAACGGCACACAATTATG	BnaA03G0174400ZS	BnaC03G0203100ZS
GTGTGGAGACACCGAGCTGA	BnaA05G0086200ZS	BnaC04G0101400ZS
CAGCTTTAGAGAGACGTCCG	BnaA05G0086200ZS	BnaC04G0101400ZS
GACGTCCGAGGAAGAGTTTA	BnaC04G0101400ZS
CTGAACATTGTCTCCACACT	BnaA03G0175600ZS	BnaC03G0204500ZS
CATAGTGCTCCCAGTCATCT	BnaA03G0175600ZS	BnaC03G0204500ZS
CTCCACAGGCTTGCGGAAGT	BnaA03G0175600ZS	BnaC03G0204500ZS
CGTGTAGTCCTTATACTCTC	BnaC04G0099300ZS
GGCTATTTGAGCTCCTTCTC	BnaC04G0099300ZS
AGCTCCTTCTCTGGTCGACT	BnaC04G0099300ZS
GCCAAATTTGTTCATCCACA	BnaA04G0236100ZS	BnaC04G0551400ZS
CCAAATTTGTTCATCCACAA	BnaA04G0236100ZS	BnaC04G0551400ZS
GGCTCTGCCTCTTCAGCTGC	BnaA04G0236100ZS	BnaC04G0551400ZS
GTTCTTGGGATCAACGGCGG	BnaA04G0236300ZS	BnaC03G0205700ZS	BnaC04G0551600ZS
TCGAAACACGGTCTCGGTCG	BnaA09G0494500ZS	BnaC08G0333100ZS
CTCACGCCCGCAGACTAGCA	BnaA09G0494500ZS	BnaC08G0333100ZS
AGACTAGCATGGCGATACAA	BnaA09G0494500ZS	BnaC08G0333100ZS
TTACAAAACATAGAGAGAAA	BnaA04G0238200ZS	BnaA05G0081700ZS
ACAACAATCACTAGACCTCT	BnaA04G0238200ZS	BnaA05G0081700ZS
GAGAAGGATTGCTCCTGCTG	BnaC02G0321100ZS	BnaC02G0321200ZS	BnaC07G0179400ZS	BnaC02G0321400ZS	BnaC03G0649200ZS
AAGGATTGCTCCTGCTGCGG	BnaC02G0321100ZS	BnaC02G0321200ZS	BnaC07G0179400ZS	BnaC02G0321400ZS	BnaC03G0649200ZS
GATTGCTCCTGCTGCGGAGG	BnaC02G0321100ZS	BnaC02G0321200ZS	BnaC07G0179400ZS	BnaC02G0321400ZS	BnaC03G0649200ZS
AGACGCTCTTGGACTCCTTT	BnaA04G0239700ZS	BnaC04G0554800ZS	BnaC09G0525300ZS
TTGTTAACCACTACCTCTTC	BnaA05G0077000ZS	BnaC04G0089400ZS
TCGAATTCTTGATCGATCGT	BnaA05G0077000ZS	BnaC04G0089400ZS
GTCAACAGTCCATCTCCCAG	BnaA05G0077000ZS	BnaC04G0089400ZS
CTGTTGTTCGTCTCTAAAGA	BnaA04G0242500ZS	BnaC04G0557600ZS
CGGGATGATCATAGCCGGAG	BnaA04G0242300ZS	BnaA04G0242500ZS	BnaC04G0557600ZS
TCTAAAGATGGCAAAACCAG	BnaA03G0180700ZS	BnaA04G0242500ZS	BnaC04G0557600ZS
AGCACAAAGACAACGAGGGT	BnaA04G0243400ZS	BnaA05G0075700ZS	BnaC04G0558300ZS	BnaC04G0088000ZS
ACCGGTGGAACCTTACCCCT	BnaA04G0243400ZS	BnaA05G0075700ZS	BnaC04G0558300ZS	BnaC04G0088000ZS
TCAACGGCGTCAAACAGCTG	BnaA03G0181800ZS	BnaC03G0212800ZS
CAACGGCGTCAAACAGCTGC	BnaA03G0181800ZS	BnaC03G0212800ZS
GTCCAGAGATCAAACCCGCC	BnaA03G0181800ZS	BnaC03G0212800ZS
TGATGTTATGTATATGATCA	BnaA03G0182500ZS	BnaA05G0074300ZS	BnaC03G0213800ZS	BnaC04G0085200ZS
TGTATATGATCAAGGAAAGT	BnaA03G0182500ZS	BnaA05G0074300ZS	BnaC03G0213800ZS	BnaC04G0085200ZS
TATGATCAAGGAAAGTAGGA	BnaA03G0182500ZS	BnaA05G0074300ZS	BnaC03G0213800ZS	BnaC04G0085200ZS
GGACTCAACATGTGCAGCAA	BnaA05G0074000ZS	BnaC04G0084800ZS
TGGCGCAGCAGAATACCGAT	BnaA05G0074000ZS	BnaC04G0084800ZS
GCAGAATACCGATAGGATGA	BnaA05G0074000ZS	BnaC04G0084800ZS
GGATTCATAAACGCGAAGTA	BnaA05G0073900ZS	BnaC04G0084700ZS
AAGAAGCTTGTAGCCACGTG	BnaA05G0073900ZS	BnaC04G0084700ZS
TATATCTTCTCCTTCTTCAT	BnaA05G0073900ZS	BnaC04G0084700ZS
TTTATCTTCTTTCTACATAT	BnaA05G0073200ZS
CGTGGCGTCTGGAAGAGAAG	BnaA04G0246100ZS	BnaC04G0560900ZS
GTGGCGTCTGGAAGAGAAGC	BnaA04G0246100ZS	BnaC04G0560900ZS
TGGCGTCTGGAAGAGAAGCG	BnaA04G0246100ZS	BnaC04G0560900ZS
ATTAGTCACTGTAATGCAAT	BnaA03G0184800ZS	BnaC03G0216800ZS
TCAACATCATTATCAGCGAG	BnaA03G0184800ZS	BnaC03G0216800ZS
TGTCTAGCCACTTCTGAAGA	BnaA03G0184800ZS	BnaC03G0216800ZS
GGCAGCGTTGAGAGTAGGGA	BnaC04G0080200ZS
TAGCGGCTCCTACAAGGCAA	BnaC04G0080200ZS
TTCTCCATGAACCTTGGACA	BnaA03G0185600ZS	BnaC03G0217700ZS
TGGCGTCCACAAGCAGCTCA	BnaA03G0185600ZS	BnaC03G0217700ZS
TCACGGATCTTGTCACGCAC	BnaA03G0185600ZS	BnaA05G0070500ZS	BnaC03G0217700ZS
GGTCTTGATCCAGCTCTCCT	BnaA05G0069600ZS	BnaC04G0078900ZS
TCGAGCGGCTTGTCAGCGAG	BnaA05G0069600ZS
CTTGTCAGCGAGTGGATACT	BnaA05G0069600ZS
TTTCTTATCCATAGTAGCTT	BnaA03G0189400ZS	BnaA04G0275500ZS
CCTCTTAGTGATAGCTTCTA	BnaA03G0189400ZS	BnaC03G0222800ZS
ATATAACACAAGTGCTTCCA	BnaA03G0189400ZS	BnaC03G0222800ZS
CCCACAAAAATCCGACCACC	BnaC03G0223700ZS
CCAAGAAATTGAGCAAAGCT	BnaC03G0223700ZS
TGAGCAAAGCTTGGATACTT	BnaA03G0190200ZS	BnaA05G0068100ZS	BnaC03G0223700ZS	BnaC04G0077400ZS
TAATGTGGAGTCGGAAACAG	BnaC04G0075400ZS
GGAGATTGAGTTGAGCTCCA	BnaA05G0066800ZS	BnaC04G0075400ZS
GTCTCTTTCTCGATTGAGGT	BnaA05G0063700ZS
AACTCAATCATTTCTTTGAA	BnaA05G0063700ZS	BnaC04G0070000ZS
TTATTAGCAAAATCAACAAG	BnaA05G0063700ZS	BnaC04G0070000ZS
TGATTGAACGACCGTGCTTC	BnaA05G0063500ZS	BnaC04G0069800ZS
TGAACGACCGTGCTTCTGGT	BnaA05G0063500ZS	BnaC04G0069800ZS
AGTTTACCACCCACAGTCTC	BnaA05G0063500ZS	BnaC04G0069800ZS
CAGACCAGAGCAAATCACAG	BnaA03G0194800ZS	BnaC03G0228200ZS
AGCTTCTAATCTCATCCAAA	BnaA03G0194800ZS	BnaC03G0228200ZS
TCATCCAAATGGTCGAGATC	BnaA03G0194800ZS	BnaC03G0228200ZS
TCCACAGTTACCTTCTCGAT	BnaA03G0535700ZS	BnaC04G0068700ZS
CCACAGTTACCTTCTCGATA	BnaA03G0535700ZS	BnaC04G0068700ZS
CAACTTGGTTCCGAAACACT	BnaA05G0061800ZS	BnaC04G0068100ZS
GTCCCCTGTAGTGACCTGTT	BnaA05G0061800ZS	BnaC04G0068100ZS
TATAACATAAACTGCATTGC	BnaA05G0061800ZS	BnaC04G0068100ZS
TTAAGTCCTGGTCCTGGATG	BnaA03G0197000ZS	BnaC03G0230800ZS
TAAGTCCTGGTCCTGGATGT	BnaA03G0197000ZS	BnaC03G0230800ZS
GCGGAGGGACGAGGGAGGAG	BnaA03G0197400ZS	BnaA05G0059700ZS	BnaC03G0231100ZS	BnaC04G0065500ZS
GACGAGGGAGGAGAGGTCTT	BnaA03G0197400ZS	BnaA05G0059700ZS	BnaC03G0231100ZS	BnaC04G0065500ZS
ACGAGGGAGGAGAGGTCTTA	BnaA03G0197400ZS	BnaA05G0059700ZS	BnaC03G0231100ZS	BnaC04G0065500ZS
GAGGAGTAATATGATGGAGG	BnaA03G0198300ZS
GAGTTGTGCTGAACCAGCCA	BnaA05G0021000ZS	BnaC04G0212000ZS
AGTTGTGCTGAACCAGCCAC	BnaA05G0021000ZS	BnaC04G0212000ZS
TACAGTCAGAATGATATACA	BnaA05G0021000ZS	BnaC04G0212000ZS
AAACTGATGTTCAAAGCAGA	BnaA01G0239100ZS
CCCATGAGAGGGAAGCGAGA	BnaA01G0239100ZS	BnaC04G0022400ZS
GCCTTCTTTGCTGTTAGACT	BnaA04G0262000ZS	BnaC04G0578900ZS
GATGAAAACTCGCTCCTCCT	BnaA04G0262000ZS	BnaC04G0578900ZS
ATGAAAACTCGCTCCTCCTC	BnaA04G0262000ZS	BnaC04G0578900ZS
TCAGCAGAGACGTTGGCTGC	BnaC04G0022800ZS
ACGTTGGCTGCTGGAGATGC	BnaC04G0177900ZS	BnaC04G0022800ZS
TGCTGGAGATGCAGGTATGA	BnaC04G0022800ZS
GTTCGCCTGAGCTTCCACTT	BnaC04G0023300ZS	BnaC04G0579800ZS
ATTTCTTGCATGTCACAGAC	BnaA04G0262900ZS	BnaC04G0579800ZS
TGCATGTCACAGACCGGATA	BnaA04G0262900ZS	BnaC04G0579800ZS
ATGGATAACATATAATCAGC	BnaA03G0201400ZS	BnaA05G0022700ZS	BnaC03G0237900ZS	BnaC04G0024500ZS
TTGAACTCAGTAGATTGATG	BnaA03G0201400ZS	BnaA05G0022700ZS	BnaC03G0237900ZS	BnaC04G0024500ZS
AACTCAGTAGATTGATGTGG	BnaA03G0201400ZS	BnaA05G0022700ZS	BnaC03G0237900ZS	BnaC04G0024500ZS
TTCTCCATCTGAGATTCACA	BnaA03G0202500ZS	BnaC03G0239200ZS	BnaA01G0239000ZS
TCTCCATCTGAGATTCACAA	BnaA03G0202500ZS	BnaC03G0239200ZS	BnaA01G0239000ZS
AACGTCCTAAGGATATCAAG	BnaA04G0264300ZS	BnaA05G0023900ZS	BnaC04G0025700ZS	BnaC04G0581500ZS
CAGTACTTCAACGAGTCTGG	BnaA09G0435600ZS	BnaC05G0227600ZS
TGGTTGAGCCGCCACATGTT	BnaA09G0435600ZS	BnaC05G0227600ZS
GCCACATGTTAGGTATACAG	BnaA09G0435600ZS	BnaC05G0227600ZS
CTTTCAAATGCCCTTGAGTG	BnaA05G0024800ZS	BnaC04G0026400ZS
GGCAATACTGATCTTATCTC	BnaA05G0024800ZS	BnaC04G0026400ZS
AAGCTGCCAAAAGCGCATCC	BnaA05G0025600ZS	BnaC04G0027100ZS
CGCATCCTGGTTTCTTCCCC	BnaA03G0203300ZS	BnaA05G0025600ZS	BnaC04G0027100ZS
GCCTGCATCAACCCACGCTC	BnaA05G0025600ZS	BnaC04G0027100ZS
TGAAAGTGCAAGCTTCAGAC	BnaA01G0239100ZS	BnaC04G0027500ZS
ATATTTGGGACCAACACACC	BnaA01G0239100ZS	BnaC04G0027500ZS
GAGTCCAGAACATATATGCT	BnaA01G0239100ZS	BnaC04G0027500ZS
AAAGAAAACAGCTCCAGTGA	BnaA05G0026300ZS	BnaC04G0027900ZS
AAGAAAACAGCTCCAGTGAA	BnaA05G0026300ZS	BnaC04G0027900ZS
AGAAAACAGCTCCAGTGAAG	BnaA05G0026300ZS	BnaC04G0027900ZS
GCAGCAGCATCGTGCAGAAC	BnaA03G0204900ZS	BnaC03G0241600ZS
AGAGATGAGCTTCTTCGATG	BnaC03G0241600ZS
AGTTAGGGGTTAAGAGAGAA	BnaA03G0204900ZS	BnaC03G0241600ZS
ACAAGACTTTGTTGGCCTTT	BnaA03G0205100ZS	BnaA04G0268300ZS	BnaA05G0028500ZS	BnaC03G0241700ZS	BnaC04G0030500ZS	BnaC04G0585600ZS
ACTTTGTTGGCCTTTAGGCA	BnaA03G0205100ZS	BnaA04G0268300ZS	BnaA05G0028500ZS	BnaC03G0241700ZS	BnaC04G0030500ZS	BnaC04G0585600ZS
TTAGGCATGGTATGATCTAC	BnaA03G0205100ZS	BnaA04G0268300ZS	BnaA05G0028500ZS	BnaC03G0241700ZS	BnaC04G0030500ZS	BnaC04G0585600ZS
GATCCTTGTATGGAAATTGG	BnaA03G0242200ZS	BnaC03G0286700ZS
GGAGGACGAGAGTGAGATTG	BnaA03G0242200ZS	BnaC03G0286700ZS
GAGGACGAGAGTGAGATTGA	BnaA03G0242200ZS	BnaC03G0286700ZS
TTGAACCCAACAGACGGACC	BnaC04G0032200ZS
TAGTTCCGCTCGCCAGACAC	BnaC04G0032200ZS
CTTTCAGCTCTCTTAGCACT	BnaC04G0032200ZS
GAGAGCATTCCCAGAGAAGA	BnaA01G0237800ZS	BnaC04G0586900ZS
AGCTCTACTCCTACTCTCCC	BnaA03G0207000ZS	BnaC03G0243800ZS
TCTCAAGGCTACAGACGGAA	BnaA05G0034200ZS	BnaC04G0036900ZS
CTCAAGGCTACAGACGGAAC	BnaA05G0034200ZS	BnaC04G0036900ZS
GCACCTAGCTCCAAGAACAA	BnaA05G0034200ZS	BnaC04G0036900ZS
CATTGCCTTGTCTCCTCTCA	BnaA01G0097300ZS	BnaC01G0119000ZS
TAACACCTTCGTACTTAACT	BnaA01G0097300ZS	BnaC01G0119000ZS
CTTAACTTGGAACCACTTCA	BnaA01G0097300ZS	BnaC01G0119000ZS	BnaC07G0425400ZS
GGAAGTTCTCAGCATAAGAA	BnaA05G0033900ZS	BnaC04G0036600ZS
GCATAAGAAAGGCTTCCTGA	BnaA05G0033900ZS	BnaC04G0036600ZS
TAAGCAGCTGCTGCAATAGT	BnaA05G0033900ZS	BnaC04G0036600ZS
ACCAAGACGCTGTGCCTTCA	BnaA04G0272400ZS	BnaA05G0033400ZS	BnaC04G0331100ZS	BnaC04G0590000ZS
TTCATGTGAGGATCAAACCC	BnaA04G0272400ZS	BnaA05G0033400ZS	BnaC04G0331100ZS	BnaC04G0590000ZS
ATCAAACCCTGGAATGCTAC	BnaA04G0272400ZS	BnaA05G0033400ZS	BnaC04G0331100ZS	BnaC04G0590000ZS
CGATCCCTATGAGGAAGTCT	BnaA05G0035300ZS	BnaC04G0038400ZS
ATAATTCTCTAAGAAGTCGT	BnaA05G0035300ZS	BnaC04G0038400ZS
CACAATCTGATTAGTCCTCT	BnaA05G0035300ZS	BnaC04G0038400ZS
CATCACTTCTTCAAGCTGCT	BnaA03G0209100ZS	BnaC03G0246300ZS	BnaC04G0038800ZS
AAACTATTATCATCTTGCTC	BnaA05G0038200ZS	BnaC04G0041700ZS
CCTTGAATAGATCTCTGCTT	BnaA03G0212600ZS	BnaA04G0277700ZS	BnaC03G0251000ZS
TCTCCAATATCATCCCTTTG	BnaA03G0212600ZS	BnaC03G0251000ZS
TGAAGCAGAAACCGGTGAAG	BnaA03G0212600ZS	BnaC03G0251000ZS
CTTCCTCATCATATCCGCAA	BnaA05G0039900ZS	BnaC04G0043700ZS
AAGGCCACCACAGTGCCGTC	BnaA05G0039900ZS	BnaC04G0043700ZS
TGTGTTGCCGTGAGAGACGA	BnaA05G0039900ZS	BnaC04G0043700ZS
CTTGTATCTTCCCAAATCTC	BnaA04G0278900ZS	BnaA01G0024300ZS	BnaC04G0043900ZS	BnaC04G0597000ZS
ATATTGTTCAAGTACACCAT	BnaA04G0278900ZS	BnaA01G0024300ZS	BnaC04G0043900ZS	BnaC04G0597000ZS
AGGTAACGTTCCCCAAAGCT	BnaA04G0278900ZS	BnaA01G0024300ZS	BnaC04G0043900ZS	BnaC04G0597000ZS
CAAACTATTTGCTGATACTC	BnaA05G0040500ZS	BnaC04G0044200ZS
GGAACTTATCAGTGAGGGAC	BnaA05G0040500ZS	BnaC04G0044200ZS
TTATCAGTGAGGGACTGGCG	BnaA05G0040500ZS	BnaC04G0044200ZS
CGGAGGGAGCGGCGTTGAAG	BnaA05G0004200ZS	BnaC04G0044400ZS
AGGGAGCGGCGTTGAAGAGG	BnaA05G0004200ZS	BnaC04G0044400ZS
GTTCAGCTGCTTCGTCGCTG	BnaA05G0004200ZS	BnaC04G0044400ZS
AGCACCATGTCAAAGTAAGC	BnaA03G0213800ZS
CCAGAAACAGACAAAAAAGA	BnaA03G0213800ZS
ACAAAAAAGAAGGCAAATCT	BnaA03G0213800ZS
TGTATGTACTTTGCATTCAT	BnaA05G0040900ZS	BnaC04G0044600ZS
CTGAAGCTCTGACCACCCAC	BnaA05G0040900ZS	BnaC04G0044600ZS
CAGGTAGCTGAAGCTTCTTA	BnaA05G0040900ZS	BnaC04G0044600ZS
TATGAAGAGCTCGGAGCTGA	BnaC04G0597900ZS	BnaC07G0395700ZS
AAGGCGCGGGGAAACATCAA	BnaC03G0253300ZS	BnaC07G0395700ZS
ACGATAGCTTGAGCTTGGCG	BnaC03G0253300ZS	BnaC07G0395700ZS
ATGATATCTCCTTTACTAGT	BnaA03G0215000ZS	BnaA01G0024300ZS	BnaC03G0253500ZS	BnaC04G0045800ZS
AGAAACCGATGCTGATGAAG	BnaA03G0215000ZS	BnaC03G0253500ZS
CCTGTAAGGTATGATCATCC	BnaA03G0215400ZS	BnaA04G0280100ZS	BnaC03G0253900ZS	BnaC04G0598200ZS
CTGTAAGGTATGATCATCCC	BnaA03G0215400ZS	BnaA04G0280100ZS	BnaC03G0253900ZS	BnaC04G0598200ZS
TGTAAGGTATGATCATCCCG	BnaA03G0215400ZS	BnaA04G0280100ZS	BnaC03G0253900ZS	BnaC04G0598200ZS
ATCATCGCAAGAAGCACTCA	BnaC04G0047200ZS
TAGCCGGAGAAGCCTAGCCG	BnaA05G0043200ZS	BnaC04G0047200ZS
CCGGAGAAGCCTAGCCGCGG	BnaA05G0043200ZS	BnaC04G0047200ZS
TTGCTAGCTGATAGAACACT	BnaA05G0193200ZS	BnaC04G0048500ZS
TGCTAGCTGATAGAACACTT	BnaA05G0193200ZS	BnaC04G0048500ZS
AAATGATATTATGAAGAGAT	BnaA05G0193200ZS	BnaC04G0048500ZS
GCGAATCTTGGGCTTGATCT	BnaA03G0216800ZS	BnaA04G0281100ZS	BnaC03G0255300ZS	BnaC04G0048600ZS	BnaC02G0022500ZS	BnaC04G0599200ZS
GGAAGCTCTTGACAACGTCG	BnaA05G0046600ZS	BnaC04G0052000ZS
GGTTCGAACCTCTCACCGCT	BnaA05G0046600ZS
GGCGGTGAGTCTGGTGTGGA	BnaA05G0048000ZS	BnaC04G0053700ZS
GTCTGGTGTGGAAGGAGTTC	BnaC04G0053700ZS
AACTTTGGTGATGACGTCGT	BnaA05G0048300ZS	BnaC04G0054000ZS
CTTCGAGCCGTTTCTCTGAA	BnaA05G0048300ZS	BnaC04G0054000ZS
GTTAACGATCCTCAACACCT	BnaA05G0048300ZS	BnaC04G0054000ZS
CACATGGGTTGCAAAACAAA	BnaA04G0284400ZS	BnaA05G0049600ZS	BnaC04G0055200ZS	BnaC04G0602600ZS
CTACGTGGGACTTTACGCTT	BnaA05G0049800ZS	BnaC04G0055400ZS
GATGCACATCTCCAAGATGA	BnaA05G0049800ZS	BnaC04G0055400ZS
GGTCTTTAAATTCAGATGCT	BnaA05G0049800ZS	BnaC04G0055400ZS
AGATGAAGGAGCGGAGAATA	BnaA05G0049900ZS	BnaC04G0055500ZS	BnaC09G0566500ZS	BnaA03G0105600ZS
AGGAGCGGAGAATAAGGATG	BnaA05G0049900ZS	BnaC04G0055500ZS	BnaC09G0566500ZS	BnaA03G0105600ZS
GGAGGAAGCAGGAGCCGTTA	BnaA05G0049900ZS	BnaC04G0055500ZS
CCGAGCTTAAGTGTGTCGGT	BnaA03G0219500ZS	BnaA04G0285300ZS	BnaC03G0258400ZS	BnaC04G0603300ZS
AAGTGTGTCGGTAGGACAAG	BnaA03G0219500ZS	BnaC03G0258400ZS
AGTGTGTCGGTAGGACAAGT	BnaA03G0219500ZS	BnaC03G0258400ZS
CTTGATAAATCGGTTATATG	BnaA03G0219600ZS	BnaC03G0258500ZS
ATAAATCGGTTATATGCGGA	BnaA03G0219600ZS	BnaC03G0258500ZS
TAAATCGGTTATATGCGGAT	BnaA03G0219600ZS	BnaC03G0258500ZS
CCATTGTCTGTGCAAAGGCT	BnaA05G0051000ZS	BnaC04G0057200ZS
TTGTCTGTGCAAAGGCTAGG	BnaA05G0051000ZS	BnaC04G0057200ZS
TCTGTGCAAAGGCTAGGAGG	BnaA05G0051000ZS	BnaC04G0057200ZS
GCTCTCCGTTCTCTTCAACG	BnaA05G0051100ZS	BnaA05G0051600ZS	BnaC04G0057600ZS
TGTGAGAAGGAAGAGAAGGC	BnaA05G0051100ZS	BnaA05G0051600ZS	BnaC04G0057300ZS	BnaC04G0057600ZS
GGAAGAGAAGGCCGGTTTGC	BnaC04G0057600ZS
GCTGCTGATGCTGAAACTGA	BnaA04G0286600ZS	BnaA05G0052700ZS	BnaC04G0604700ZS
TGATGCTGAAACTGATGGTG	BnaA04G0286600ZS	BnaA05G0052700ZS	BnaC04G0058600ZS	BnaC04G0604700ZS
GATGCTGAAACTGATGGTGT	BnaA04G0286600ZS	BnaA05G0052700ZS	BnaC04G0058600ZS	BnaC04G0604700ZS
CTGTCTCTACTTCAGAACTT	BnaA05G0054300ZS	BnaC04G0060400ZS
TTTGGTGCTGACACGATCCT	BnaA05G0054300ZS	BnaC04G0060400ZS
ATGCCTCAGATAACGATCTA	BnaA05G0054300ZS	BnaC04G0060400ZS
CCCCATAAGAATGAGATGTT	BnaA03G0221400ZS	BnaA04G0288000ZS	BnaC03G0260400ZS	BnaC04G0606700ZS
GACTCCGATGCAACAATGGT	BnaA03G0221400ZS	BnaA04G0288000ZS	BnaC03G0260400ZS	BnaC04G0606700ZS
TCGCATGTTTGCTGAAAAAG	BnaA03G0221400ZS	BnaA04G0288000ZS	BnaC03G0260400ZS	BnaC04G0606700ZS
TCTGAAGCTGAAAACTTCTC	BnaA05G0054500ZS	BnaC03G0260600ZS	BnaC04G0060600ZS
ATGAAGAGAACGTAGATGAG	BnaA03G0221600ZS	BnaC03G0260600ZS
ACCCTTCTCAGATAATAGCT	BnaA03G0221600ZS	BnaC03G0260600ZS
CACCAGAAGAGGCGGATCGA	BnaA03G0222300ZS
TCTCCGATAACGCCGCCTTG	BnaA05G0056800ZS	BnaC04G0063000ZS
CCGCCTTGAGGTAAACCAAC	BnaA05G0056800ZS	BnaC04G0063000ZS
TCGAGCTCCTCGCACGCGAG	BnaA05G0056800ZS	BnaC04G0063000ZS
CCTGAAGTATGTGCGACATC	BnaC03G0262000ZS
AAGTATGTGCGACATCTGGT	BnaC03G0262000ZS
GACATCTGGTTGGCGTTAGC	BnaC03G0262000ZS
CTGAGCTCATCGAAGAAAGA	BnaA05G0057300ZS	BnaC04G0063600ZS
TGAGCTCATCGAAGAAAGAC	BnaA05G0057300ZS	BnaC04G0063600ZS
CTAGCAGCAAACTCTTGTTT	BnaA05G0009800ZS	BnaC04G0063900ZS	BnaA05G0102700ZS
TAGCAGCAAACTCTTGTTTA	BnaA05G0009800ZS	BnaC04G0063900ZS	BnaA05G0102700ZS
AACTCTTGTTTAGGGTATCG	BnaA05G0009800ZS	BnaC04G0063900ZS	BnaA05G0102700ZS
TGTTCCCAACCAACGAACCC	BnaA03G0223400ZS	BnaC03G0262500ZS
TCTTGAGGACGTAAGAGATC	BnaA03G0223400ZS	BnaC03G0262500ZS
ACGTAAGAGATCTGGCAAAT	BnaA03G0223400ZS	BnaC03G0262500ZS
AGATGTTTGTTCCCAACAGT	BnaA05G0018200ZS	BnaC04G0018700ZS	BnaC04G0609900ZS
AACGTGCTGAATCGCCGTGA	BnaA05G0017800ZS	BnaC04G0018000ZS
ATGATTCTCTCTTGCCAGTT	BnaA05G0017800ZS	BnaC04G0018000ZS
TTCTCTCTTGCCAGTTTGGT	BnaA05G0017800ZS	BnaC04G0018000ZS
CAGGAGAGTGATTTCGATGA	BnaA03G0223600ZS
AGGAGAGTGATTTCGATGAA	BnaA03G0223600ZS
GGAGAGTGATTTCGATGAAG	BnaA03G0223600ZS
TCGAGTTCTTCGGACCTTGT	BnaA03G0223800ZS	BnaC03G0263000ZS
GTTGCCAACGCTCATCTCCA	BnaA03G0223800ZS	BnaC03G0263000ZS
GCCAACGCTCATCTCCACGG	BnaA03G0223800ZS	BnaC03G0263000ZS
TCCCAGAAACAGTCTCTCGC	BnaA05G0016300ZS	BnaC04G0016800ZS
GTCTCTCGCGGGAAACAGTT	BnaA05G0016300ZS	BnaC04G0016800ZS
TCTCTCGCGGGAAACAGTTC	BnaA05G0016300ZS	BnaC04G0016800ZS
TGGAGAAAAATCAACTGACC	BnaA03G0224100ZS	BnaA05G0015800ZS	BnaC03G0263500ZS	BnaC04G0016300ZS
CCAAACTTGTATGAAGTCAT	BnaA03G0224100ZS	BnaA05G0015800ZS	BnaC03G0263500ZS	BnaC04G0016300ZS
CATTGCAGCATGCATCTCAC	BnaA03G0224200ZS	BnaA05G0015800ZS	BnaC03G0263500ZS	BnaC04G0016300ZS
CCACTCCAGTATCCAGTATT	BnaA03G0225500ZS	BnaC03G0264800ZS
AAGAGCTGAAACAGGAGACG	BnaA03G0225500ZS	BnaC03G0264800ZS
GAGACGAGGAAGAACCATAG	BnaA03G0225500ZS	BnaC03G0264800ZS
CCACATGTTCACCATTGCTG	BnaA04G0294300ZS	BnaA05G0012500ZS	BnaC04G0013000ZS	BnaC04G0611800ZS
GAGTAAGCTGATTCCTTAAC	BnaA04G0294300ZS	BnaA05G0012500ZS	BnaC04G0013000ZS	BnaC04G0611800ZS
AAGCTGATTCCTTAACCGGC	BnaA04G0294300ZS	BnaA05G0012500ZS	BnaC04G0013000ZS	BnaC04G0611800ZS
CCTTTGGGATCGGTTTACTA	BnaA05G0012000ZS	BnaC04G0012500ZS
GAAATTGAAGTAGATGAAGC	BnaA05G0012000ZS	BnaC04G0012500ZS
AAATTGAAGTAGATGAAGCT	BnaA05G0012000ZS	BnaC04G0012500ZS
GTCGGGTGAAACCTAAACCC	BnaA04G0295000ZS	BnaA05G0011600ZS	BnaC04G0012100ZS
GGGTGAAACCTAAACCCAGG	BnaA04G0295000ZS	BnaA05G0011600ZS	BnaC04G0012100ZS
GCTTCTTGTCGGGAACGATG	BnaA05G0007800ZS	BnaC04G0009700ZS
TTCGTTACCGTCGGCTGTGA	BnaA05G0007800ZS	BnaC04G0009700ZS
GCTTCTTGGATCCAGTTAAC	BnaA05G0007800ZS	BnaC04G0009700ZS
ATGACTTCTTGAGTAAGTTC	BnaA04G0297500ZS	BnaC03G0266700ZS
TGACTTCTTGAGTAAGTTCA	BnaA04G0297500ZS	BnaC03G0266700ZS
TTGAAGATAAATCTCCTTCT	BnaA04G0297500ZS	BnaA05G0006100ZS	BnaC03G0266700ZS	BnaC04G0614600ZS	BnaC04G0007500ZS
GTCGAACCATCTCTCAAACA	BnaA03G0227100ZS	BnaC03G0267000ZS
TCAAACATGGAGTACTCCTC	BnaA03G0227100ZS	BnaC03G0267000ZS
AAATAATACTTGTTCCCATC	BnaA03G0227100ZS	BnaC03G0267000ZS
GGGTTTCATGGCGGATCTGC	BnaA05G0004800ZS	BnaC04G0615400ZS
TTCTGATGTAGTGGAGTTTA	BnaA05G0004800ZS	BnaC04G0005700ZS
TATTTCGTTGTCTGTTCTCC	BnaA05G0004800ZS	BnaC04G0005700ZS
GTTAACTCATCAGCTTTCAC	BnaA03G0227900ZS	BnaC03G0268100ZS
ATGGGGCATAAAACTCGACG	BnaA03G0227900ZS	BnaC03G0268100ZS
TTAACTCATCAGCTTTCACC	BnaA03G0227900ZS	BnaC03G0268100ZS
TGAAGAAAAACGAACATTGT	BnaA05G0004000ZS	BnaC04G0004100ZS
GAAGAAAAACGAACATTGTA	BnaA05G0004000ZS	BnaC04G0004100ZS
TACGTGACCTCCACCAAGAA	BnaA04G0299800ZS	BnaC04G0616900ZS
CCACCAAGAATGGCTTCAGC	BnaA04G0299800ZS	BnaC04G0616900ZS
CACCAAGAATGGCTTCAGCA	BnaA04G0299800ZS	BnaC04G0616900ZS
CGAAGCTTCTCTCTCCAACA	BnaA04G0300700ZS	BnaC04G0617500ZS
CCAATTTCTAGATTTGACAC	BnaA04G0300700ZS	BnaC04G0617500ZS
TATGAGTTCCATTGAACTTC	BnaA04G0300700ZS	BnaC04G0617500ZS
CTCCCAGCAATTCTCATCAA	BnaA03G0022700ZS	BnaC03G0027600ZS
AAATACACAATATCCTCCAC	BnaA03G0022700ZS	BnaC03G0027600ZS
TCTCGCGTCCCACACCTTGA	BnaA03G0022700ZS	BnaC03G0027600ZS
TCTCCAGCATCTTCACCACT	BnaA03G0174500ZS	BnaC03G0203300ZS
TTCACCACTTGGTCCATCGT	BnaA03G0174500ZS	BnaC03G0203300ZS
ACATACTTCTCCAGAACCTC	BnaA03G0174500ZS	BnaC03G0203300ZS
GAAATATTAGCTGGCGCCTG	BnaA01G0023300ZS	BnaC04G0004600ZS	BnaC04G0000800ZS
ATTAGTGAATTTGTCAATGA	BnaA01G0023300ZS	BnaC04G0004600ZS	BnaC04G0000800ZS
AGACCAACAAGAAACATTTC	BnaA01G0023300ZS	BnaC04G0004600ZS	BnaC04G0000800ZS
AGTTTCCGGTGATATAGCCT	BnaA04G0301200ZS	BnaA09G0721800ZS	BnaC04G0618100ZS
CCGGTGATATAGCCTAGGCA	BnaA04G0301200ZS	BnaA09G0721800ZS	BnaC04G0618100ZS
TATAGCCTAGGCACGGAGAA	BnaA04G0301200ZS	BnaA09G0721800ZS	BnaC04G0618100ZS
GGTTGCAAGGGCTGAACCAC	BnaA04G0301300ZS	BnaA09G0721700ZS	BnaC04G0618000ZS
TGAACCACCGGTCGAATTCC	BnaA04G0301300ZS	BnaA09G0721700ZS	BnaC04G0618000ZS
CACCGGTCGAATTCCTGGTG	BnaA04G0301300ZS	BnaA09G0721700ZS	BnaC04G0618000ZS
CTGCATAGACCCGTCCATTG	BnaC05G0564000ZS
TCCATTGCGGTATGATTCAC	BnaC05G0564000ZS
TGTGTTGTGGTGGTCTCTCT	BnaC05G0563400ZS
CAGCAAGGAGTTTCTTGTTG	BnaC05G0563400ZS
AGCAAGGAGTTTCTTGTTGT	BnaC05G0563400ZS
TTACACACCCCCTCATCCCA	BnaC05G0560100ZS
TACACACCCCCTCATCCCAC	BnaC05G0560100ZS
ACACACCCCCTCATCCCACG	BnaC05G0560100ZS
AAATCTTCTTCCATAGTCCA	BnaA03G0283300ZS	BnaC03G0340900ZS	BnaC05G0559400ZS
ATGTTCCCTCGCCGCACATC	BnaA03G0283300ZS	BnaC03G0340900ZS	BnaC05G0559400ZS
ATGGCATCCAGATCAACACT	BnaC03G0164600ZS	BnaC03G0340200ZS
CAGATCAACACTAGGATCTA	BnaC03G0164600ZS
GCTTTCAGAAAACCATGTGC	BnaA03G0282500ZS	BnaA05G0493800ZS	BnaA05G0493700ZS	BnaC03G0339800ZS
TCTCTGATTGTGTTGATTAT	BnaA03G0282500ZS	BnaA05G0493800ZS	BnaA05G0493700ZS	BnaC03G0339800ZS
GACCATGGGGAAAGCGTTAG	BnaA03G0282500ZS	BnaA05G0493700ZS	BnaC03G0339800ZS
AGAAGTTGTAGTTCTCGTCT	BnaA01G0422200ZS	BnaA05G0493900ZS	BnaA05G0494300ZS	BnaC01G0493500ZS
CAGAAGAACCACATCAATGC	BnaA01G0422200ZS	BnaA05G0493900ZS	BnaA05G0494300ZS	BnaC01G0493500ZS
GAACCACATCAATGCAGGCT	BnaA01G0422200ZS	BnaA05G0493900ZS	BnaA05G0494300ZS	BnaC01G0493500ZS
GCCGCTTTGGGGTGACTCGG	BnaA05G0494500ZS	BnaA01G0024200ZS
GCTTTGGGGTGACTCGGCGG	BnaA05G0494500ZS	BnaA01G0024200ZS
CTTTGGGGTGACTCGGCGGT	BnaA05G0494500ZS	BnaA01G0024200ZS
CAAACCGTGTCCCAGAGATC	BnaA02G0303000ZS	BnaC02G0411700ZS
TGTCCCAGAGATCCGGAGTG	BnaA02G0303000ZS	BnaC02G0411700ZS
CTCGTCCGGCGGCGGATTGT	BnaA02G0303000ZS	BnaC02G0411700ZS
GTTGTAAACCAAGAACATCT	BnaA01G0417100ZS	BnaA03G0286200ZS	BnaC01G0498300ZS	BnaC03G0344100ZS
CGTTGTGATCATCGTCCAAG	BnaA03G0286200ZS	BnaC03G0344100ZS
GAGAACGTGTCCGATCCAGC	BnaC05G0566400ZS
TGAAGGAACAATTCCATATC	BnaA03G0287400ZS	BnaC03G0345500ZS
AGCTGAAGCAGCAGCATCTT	BnaA01G0415100ZS	BnaA01G0415200ZS	BnaA03G0287800ZS	BnaC01G0503200ZS	BnaC03G0345800ZS
TAGACATTCTTCCTTCCCCT	BnaC05G0568800ZS
TCATCATCCTCCAAGTAACT	BnaC05G0568800ZS
TACGGTCTCGTCGAATCGAT	BnaC05G0568800ZS
AATAGATGTAGAAGCACCAG	BnaA01G0414300ZS	BnaA03G0288600ZS	BnaA03G0288700ZS	BnaC01G0500800ZS	BnaC01G0500900ZS	BnaC03G0346700ZS
AAAGGCTCCCATAGATTCGC	BnaA03G0288600ZS	BnaC01G0500900ZS	BnaC03G0346700ZS
TATTACCATGGATGCAATCA	BnaA03G0288600ZS	BnaC03G0346700ZS
GTGTAGATGAAACCCAAGTA	BnaA01G0414100ZS	BnaA03G0288900ZS	BnaA10G0202500ZS	BnaC01G0501000ZS	BnaC03G0347000ZS	BnaC09G0500900ZS
TGCCACCAAGAATCTTGACG	BnaA01G0419600ZS	BnaA03G0289100ZS	BnaC01G0495500ZS	BnaC03G0347300ZS
TTATCTTCAAGCTCTGCGCC	BnaA03G0289700ZS	BnaA05G0490800ZS	BnaC03G0347900ZS
CCTACAAGCTTAACAAGATT	BnaA03G0289700ZS	BnaA05G0490800ZS	BnaC03G0347900ZS
CTCCTAACAAACATTCTTGC	BnaA03G0289700ZS	BnaA05G0490800ZS	BnaC03G0347900ZS
CTCGTCATCCTCATCATCGC	BnaA05G0491300ZS	BnaC05G0545200ZS
TCGTCATCCTCATCATCGCT	BnaA05G0491300ZS	BnaC05G0545200ZS
GATTCTTCTTCAGTCTTCTT	BnaA05G0491300ZS	BnaC05G0545200ZS
GGTGCATAATAAAGTACACT	BnaA03G0290500ZS
CAACTACTACAGACCCTCTA	BnaA03G0290500ZS	BnaC03G0349200ZS
CTACTACAGACCCTCTAAGG	BnaA03G0290500ZS	BnaC03G0349200ZS
CACGCCGACGTGGCAATAAG	BnaA05G0485400ZS	BnaA05G0486300ZS
AACTCTGTATCCATCTCCCC	BnaA05G0485400ZS	BnaA05G0486300ZS
[truncated: 13,429 more rows]
[truncated: 2 more columns]

## Sheet: Table S3
Table S3. List of homoeologous groups of target genes.
a The 10,078 target genes were classified tinto 3,027 homoeologous groups, each corresponding to an Arabidopsis thaliana ortholog.
AtGI_3,027	ZS11 genesa
AT1G01040	BnaA10G0008800ZS	BnaC05G0010300ZS
AT1G01070	BnaA10G0008500ZS	BnaC05G0010000ZS	BnaA09G0692800ZS	BnaA09G0714300ZS	BnaA09G0714200ZS	BnaA09G0692700ZS
AT1G01120	BnaA09G0693100ZS	BnaA09G0714600ZS	BnaA10G0007800ZS	BnaC05G0009400ZS
AT1G01280	BnaA09G0715900ZS	BnaA10G0006300ZS	BnaC05G0008300ZS	BnaA09G0694500ZS
AT1G01453	BnaA10G0005200ZS
AT1G01480	BnaA10G0005000ZS	BnaC05G0007100ZS
AT1G01520	BnaA10G0004600ZS	BnaC05G0006800ZS	BnaA10G0004700ZS
AT1G01600	BnaA09G0717100ZS	BnaA10G0004100ZS	BnaC05G0006000ZS	BnaA09G0695600ZS
AT1G01610	BnaA09G0717200ZS	BnaC05G0005900ZS	BnaA10G0004000ZS	BnaA09G0695700ZS
AT1G01780	BnaA09G0718200ZS	BnaA10G0002600ZS	BnaC05G0004400ZS	BnaA09G0696500ZS
AT1G02065	BnaA10G0001200ZS	BnaC05G0003000ZS	BnaA09G0719800ZS	BnaA09G0697800ZS
AT1G02140	BnaA09G0721100ZS	BnaA10G0000700ZS	BnaC05G0002600ZS
AT1G02205	BnaA09G0721400ZS	BnaC09G0203700ZS	BnaA09G0698500ZS
AT1G02390	BnaA10G0011500ZS	BnaC05G0013400ZS
AT1G02410	BnaA09G0691300ZS	BnaA09G0712800ZS	BnaA08G0322100ZS	BnaC03G0001600ZS	BnaC05G0013600ZS	BnaC09G0399500ZS	BnaA10G0011700ZS	BnaC04G0031300ZS
AT1G02580	BnaA10G0012600ZS	BnaC05G0014600ZS	BnaA09G0690400ZS	BnaA09G0712100ZS	BnaA09G0706400ZS
AT1G02680	BnaA10G0013100ZS	BnaA08G0321400ZS	BnaC08G0001800ZS
AT1G20640	BnaC05G0176100ZS
AT1G02780	BnaA10G0013800ZS	BnaC05G0015700ZS	BnaA08G0321200ZS	BnaA09G0689800ZS	BnaA09G0711500ZS	BnaA03G0271600ZS	BnaA09G0023900ZS	BnaC02G0340400ZS	BnaC03G0326400ZS	BnaC09G0008600ZS	BnaC05G0433900ZS
AT1G02820	BnaA10G0014000ZS	BnaC05G0015900ZS
AT1G03050	BnaA10G0015900ZS	BnaC05G0017900ZS	BnaC08G0003200ZS	BnaA09G0688600ZS	BnaA09G0709900ZS	BnaA08G0320400ZS	BnaA09G0710000ZS	BnaA09G0710200ZS
AT1G03150	BnaA10G0016700ZS	BnaC05G0018600ZS	BnaA08G0320300ZS
AT1G03170	BnaA10G0016800ZS	BnaC05G0018700ZS	BnaC08G0003500ZS	BnaA08G0320100ZS
AT1G03550	BnaA09G0687500ZS
AT1G03650	BnaA09G0709400ZS	BnaA09G0701300ZS
AT1G03790	BnaA08G0318000ZS	BnaA10G0021600ZS	BnaC05G0022800ZS	BnaC08G0006900ZS
AT2G19810	BnaA07G0008500ZS	BnaC07G0021300ZS
AT1G03880	BnaA10G0022400ZS
AT1G04220	BnaA08G0316400ZS	BnaA10G0024400ZS	BnaC05G0025600ZS	BnaC08G0008500ZS
AT1G04400	BnaA08G0315300ZS	BnaC05G0027100ZS	BnaA10G0025800ZS
AT1G04450	BnaA08G0314900ZS	BnaA09G0683300ZS	BnaC08G0011000ZS
AT1G04440	BnaA09G0705000ZS
AT1G04550	BnaA09G0682900ZS	BnaA09G0704400ZS	BnaA10G0027100ZS	BnaC05G0028500ZS
AT1G04580	BnaC05G0028900ZS	BnaA10G0027600ZS
AT1G04880	BnaA09G0681900ZS	BnaA09G0703400ZS	BnaA08G0312700ZS	BnaC05G0031600ZS	BnaA10G0030200ZS	BnaC08G0014800ZS
AT1G04950	BnaA08G0312300ZS	BnaA10G0030900ZS	BnaC05G0032300ZS	BnaC08G0015400ZS
AT1G05190	BnaA10G0033500ZS	BnaC05G0035400ZS	BnaA09G0681300ZS	BnaC02G0152700ZS	BnaA09G0702800ZS	BnaA02G0123200ZS
AT1G05320	BnaA09G0701800ZS	BnaC08G0513000ZS	BnaC05G0036800ZS	BnaA10G0036200ZS
AT1G05380	BnaC05G0037300ZS	BnaA10G0036700ZS
AT1G05450	BnaA09G0680500ZS	BnaA10G0037500ZS	BnaC05G0038000ZS
AT1G05577	BnaA09G0680400ZS
AT1G05510	BnaC05G0038700ZS	BnaA10G0038200ZS
AT1G05600	BnaA10G0039000ZS	BnaC05G0039900ZS
AT1G05630	BnaA08G0310600ZS	BnaA09G0679900ZS	BnaA10G0039200ZS	BnaC05G0040200ZS	BnaC08G0018700ZS
AT1G06040	BnaA08G0308700ZS	BnaA09G0678200ZS	BnaA10G0041800ZS	BnaC08G0021600ZS
AT1G06050	BnaC05G0043300ZS
AT1G06090	BnaA09G0677900ZS	BnaA09G0678000ZS	BnaA10G0042300ZS	BnaC05G0043700ZS	BnaC08G0021900ZS	BnaA08G0308400ZS
AT1G06150	BnaA09G0677600ZS	BnaA10G0042600ZS	BnaC05G0043900ZS
AT1G06130	BnaA09G0677800ZS
AT1G34260	BnaA10G0042900ZS
AT1G06170	BnaC05G0044300ZS
AT1G06260	BnaA10G0044200ZS	BnaC05G0045100ZS	BnaC08G0022600ZS
AT1G06290	BnaA10G0045000ZS	BnaC05G0045500ZS
AT1G06310	BnaA10G0045100ZS	BnaA10G0045300ZS	BnaC05G0045700ZS
AT1G06360	BnaA10G0045200ZS	BnaC05G0045600ZS	BnaC08G0023900ZS	BnaC05G0045800ZS	BnaA08G0307500ZS	BnaA10G0045400ZS
AT1G06520	BnaA10G0046400ZS	BnaC05G0047100ZS
AT1G07320	BnaA07G0008600ZS	BnaA10G0053100ZS	BnaC05G0053000ZS	BnaC03G0486100ZS	BnaC08G0408800ZS	BnaC01G0363900ZS	BnaA02G0269500ZS
AT1G07420	BnaA09G0699400ZS	BnaC05G0053700ZS	BnaA08G0304100ZS	BnaC08G0028800ZS	BnaC05G0053500ZS
AT1G07430	BnaA10G0053600ZS	BnaC05G0053800ZS	BnaA09G0671000ZS	BnaC06G0080700ZS	BnaA09G0699100ZS	BnaA09G0699000ZS	BnaA06G0156900ZS
AT1G07645	BnaA06G0044200ZS	BnaC05G0055700ZS	BnaA09G0669700ZS
AT1G07720	BnaA06G0045100ZS	BnaA08G0301900ZS	BnaC05G0056900ZS	BnaC08G0032100ZS
AT1G07890	BnaA09G0668700ZS	BnaC08G0533800ZS	BnaC05G0057800ZS	BnaA08G0301400ZS	BnaC08G0032700ZS
AT1G08160	BnaA06G0048300ZS	BnaA09G0667300ZS	BnaC05G0060200ZS	BnaC08G0033400ZS	BnaC08G0532300ZS	BnaA08G0300700ZS
AT1G08260	BnaA06G0048900ZS	BnaC05G0060800ZS
AT1G08370	BnaA09G0666400ZS	BnaC08G0531300ZS	BnaA08G0300000ZS	BnaC05G0062300ZS	BnaC08G0034200ZS	BnaC08G0186700ZS
AT1G08510	BnaC08G0184300ZS	BnaC08G0530500ZS	BnaA06G0050800ZS	BnaC05G0063400ZS	BnaA08G0299100ZS	BnaA09G0665700ZS
AT1G08520	BnaC05G0063500ZS	BnaA06G0050900ZS
AT1G08620	BnaC05G0064300ZS
AT1G08640	BnaC05G0064500ZS	BnaC08G0187200ZS
AT1G08660	BnaA06G0051900ZS	BnaA09G0665200ZS	BnaC05G0064800ZS	BnaC08G0529800ZS
AT1G08730	BnaA08G0298200ZS	BnaC05G0065100ZS	BnaA06G0052200ZS	BnaC08G0187500ZS	BnaA06G0052300ZS
AT1G54560	BnaA09G0183500ZS	BnaC09G0208600ZS	BnaC08G0185100ZS
AT1G08750	BnaA06G0052400ZS	BnaC05G0065200ZS	BnaC08G0529400ZS
AT1G08810	BnaA08G0297800ZS	BnaC05G0065800ZS
AT1G74650	BnaC06G0409400ZS	BnaA02G0212400ZS	BnaC02G0283700ZS
AT1G08800	BnaC08G0188900ZS
AT5G62470	BnaA02G0400500ZS	BnaA09G0078800ZS
AT3G28910	BnaC09G0028400ZS
AT3G47600	BnaC09G0070500ZS
AT1G08840	BnaA09G0664600ZS	BnaC08G0529100ZS
AT1G08970	BnaA06G0054000ZS	BnaC05G0066900ZS	BnaC08G0189800ZS	BnaA09G0663800ZS	BnaC08G0528300ZS	BnaA08G0297000ZS
AT1G09090	BnaA09G0663000ZS	BnaC08G0527500ZS	BnaC08G0527400ZS
AT1G09410	BnaA06G0057000ZS
AT1G09390	BnaC05G0071400ZS
AT5G45140	BnaA06G0431500ZS
AT1G09530	BnaA09G0661900ZS	BnaC05G0072500ZS	BnaC08G0525200ZS
AT1G09540	BnaA06G0057600ZS	BnaA09G0661800ZS	BnaC05G0072600ZS	BnaC08G0194500ZS	BnaC08G0525100ZS
AT1G09700	BnaA06G0059300ZS	BnaA08G0292900ZS	BnaC05G0074600ZS	BnaC08G0196000ZS
AT1G09730	BnaA06G0059600ZS	BnaA08G0292800ZS	BnaC04G0335600ZS	BnaC04G0337400ZS	BnaC05G0075000ZS	BnaC08G0196100ZS
AT1G10010	BnaA06G0062600ZS	BnaA09G0659500ZS	BnaC05G0078300ZS	BnaA09G0659600ZS	BnaA06G0062800ZS	BnaC05G0078400ZS	BnaC08G0522500ZS	BnaC08G0522600ZS	BnaC05G0078500ZS	BnaA06G0062900ZS
AT1G10200	BnaA06G0064200ZS	BnaC05G0079800ZS	BnaC08G0200400ZS	BnaA08G0289900ZS
AT1G10470	BnaA06G0066700ZS	BnaA09G0657800ZS	BnaC05G0082300ZS	BnaC08G0202000ZS	BnaA08G0288700ZS	BnaC05G0083500ZS
AT1G59940	BnaA09G0170400ZS	BnaC09G0190200ZS
AT1G10745	BnaA09G0449400ZS	BnaC05G0209000ZS	BnaA02G0170800ZS
AT1G10770	BnaA06G0069600ZS	BnaC05G0086700ZS	BnaA09G0655000ZS	BnaC08G0516700ZS
AT1G10910	BnaA06G0070800ZS	BnaC05G0088000ZS
AT1G11000	BnaA09G0656100ZS	BnaC08G0515300ZS
AT1G11060	BnaA06G0071500ZS	BnaA09G0656400ZS	BnaC05G0088900ZS	BnaC08G0514900ZS
AT1G11130	BnaA06G0072200ZS	BnaC05G0089600ZS	BnaC08G0514400ZS	BnaA09G0656700ZS
AT1G11310	BnaA08G0284600ZS	BnaA09G0653500ZS	BnaA06G0073100ZS	BnaC05G0090800ZS	BnaC08G0513900ZS	BnaC08G0207900ZS
AT1G11400	BnaC08G0208600ZS	BnaA06G0073700ZS	BnaC05G0091300ZS	BnaA08G0284300ZS	BnaA09G0642900ZS
AT1G11680	BnaA08G0282900ZS	BnaA06G0075600ZS	BnaC05G0092900ZS	BnaC08G0098900ZS	BnaC08G0211200ZS	BnaA01G0359400ZS	BnaC01G0446800ZS	BnaC01G0448000ZS	BnaC01G0448100ZS	BnaC01G0448200ZS
AT1G11870	BnaA09G0651300ZS	BnaC08G0510500ZS	BnaA08G0281800ZS	BnaC08G0212700ZS
AT1G11925	BnaA06G0085700ZS	BnaC05G0105700ZS	BnaA09G0650000ZS	BnaC08G0509300ZS	BnaA09G0650400ZS	BnaC08G0509500ZS
AT1G12100	BnaA08G0280300ZS	BnaC08G0214700ZS
AT1G12260	BnaA09G0648300ZS	BnaC05G0103400ZS	BnaC08G0215400ZS	BnaA08G0279700ZS	BnaC08G0506800ZS
AT1G12410	BnaA06G0083000ZS	BnaC05G0102200ZS	BnaA09G0647600ZS	BnaC02G0424300ZS	BnaC03G0147200ZS	BnaC04G0505100ZS	BnaC06G0303900ZS	BnaC08G0506200ZS	BnaA07G0012000ZS	BnaC01G0296600ZS	BnaC01G0473800ZS	BnaC09G0145800ZS	BnaC09G0084500ZS
AT1G12430	BnaA06G0082700ZS	BnaC05G0102000ZS	BnaC08G0505800ZS
AT1G12610	BnaC08G0218200ZS	BnaA09G0646400ZS	BnaC05G0100700ZS	BnaC08G0504600ZS	BnaA08G0278200ZS	BnaA06G0081500ZS
AT1G12640	BnaA06G0081400ZS	BnaC05G0100600ZS
AT1G63050	BnaA09G0151800ZS	BnaC03G0464300ZS	BnaC09G0165000ZS
AT1G12910	BnaA09G0644500ZS	BnaC08G0503000ZS	BnaA01G0303600ZS	BnaC08G0276900ZS	BnaA06G0079700ZS	BnaC09G0204900ZS	BnaC01G0101000ZS	BnaA09G0053000ZS	BnaC07G0371600ZS	BnaC01G0101100ZS
AT1G12980	BnaA09G0644100ZS	BnaC08G0502000ZS	BnaA06G0079200ZS	BnaC05G0097700ZS
AT1G13290	BnaA06G0077500ZS	BnaA09G0641200ZS	BnaC05G0095900ZS	BnaC08G0499300ZS
AT1G13400	BnaA06G0076700ZS	BnaA08G0275000ZS	BnaC08G0223400ZS	BnaC05G0094100ZS
AT1G13440	BnaA01G0404200ZS	BnaC01G0511300ZS	BnaC05G0556200ZS	BnaA05G0483900ZS
AT1G13580	BnaA09G0639900ZS	BnaC08G0497200ZS	BnaC07G0288300ZS	BnaA02G0331000ZS
AT1G13710	BnaA06G0088700ZS	BnaC05G0109200ZS	BnaC08G0496800ZS	BnaA09G0639400ZS
AT1G13800	BnaA06G0089500ZS	BnaC05G0110000ZS	BnaA09G0643000ZS
AT1G13980	BnaA06G0090300ZS
AT1G13970	BnaC05G0110800ZS
AT1G14440	BnaA06G0094300ZS	BnaA09G0633400ZS	BnaC05G0115600ZS	BnaC08G0491200ZS
AT1G14740	BnaA06G0097100ZS	BnaC05G0119300ZS	BnaC02G0224000ZS	BnaC08G0230900ZS	BnaC05G0344100ZS	BnaC03G0557700ZS
AT1G14830	BnaA08G0270200ZS	BnaC08G0231300ZS	BnaA09G0630700ZS	BnaC08G0488200ZS	BnaC05G0422800ZS
AT1G15080	BnaA09G0628900ZS	BnaC08G0486500ZS
AT1G15110	BnaC08G0486300ZS	BnaC05G0125000ZS	BnaC05G0277700ZS	BnaC07G0161700ZS	BnaA09G0628700ZS	BnaA06G0100600ZS	BnaC04G0511900ZS	BnaC08G0432900ZS
AT1G15415	BnaC05G0128500ZS	BnaA08G0268300ZS
AT1G15520	BnaC05G0129800ZS	BnaA06G0104700ZS	BnaC08G0484000ZS	BnaA06G0104800ZS
AT1G15690	BnaA07G0388500ZS	BnaC06G0456800ZS	BnaA06G0105700ZS	BnaA09G0625800ZS	BnaC05G0130900ZS	BnaC08G0483100ZS	BnaC06G0444700ZS	BnaA08G0267400ZS	BnaC08G0234200ZS
AT1G15740	BnaA06G0106000ZS
AT1G15750	BnaA06G0106100ZS	BnaA09G0625600ZS	BnaC05G0131200ZS	BnaC08G0483000ZS
AT1G80490	BnaA07G0226800ZS	BnaC06G0244100ZS
AT1G16060	BnaA06G0108500ZS	BnaC05G0134000ZS
AT1G16570	BnaC08G0478100ZS	BnaA06G0112500ZS	BnaC05G0138400ZS
AT1G16610	BnaA06G0112700ZS	BnaC05G0138600ZS	BnaA08G0265500ZS	BnaA09G0621600ZS	BnaC08G0477900ZS	BnaC08G0236200ZS
AT1G17060	BnaC08G0238300ZS	BnaC08G0475700ZS	BnaA08G0263800ZS	BnaA09G0620200ZS	BnaA06G0116400ZS	BnaC08G0475900ZS	BnaC05G0143400ZS
AT1G17070	BnaA09G0620100ZS	BnaC08G0475600ZS	BnaC05G0143600ZS	BnaC05G0143700ZS	BnaA02G0326700ZS	BnaC08G0120700ZS	BnaC02G0440800ZS	BnaA06G0116500ZS
AT1G17210	BnaA06G0118000ZS
AT1G17220	BnaC05G0145500ZS	BnaA08G0262900ZS	BnaC08G0239200ZS
AT1G17420	BnaA08G0261700ZS	BnaA09G0617700ZS	BnaC08G0473100ZS	BnaC08G0240500ZS
AT1G17620	BnaA06G0120800ZS	BnaA08G0260800ZS	BnaC08G0241200ZS	BnaC05G0148800ZS
AT1G17760	BnaA08G0260200ZS	BnaC03G0439000ZS	BnaC08G0241800ZS	BnaC09G0437200ZS
AT3G18130	BnaA01G0329300ZS	BnaA05G0378200ZS	BnaC01G0407400ZS	BnaC05G0421500ZS
AT1G18100	BnaA06G0123900ZS	BnaA09G0615100ZS	BnaC08G0470600ZS	BnaC05G0152000ZS
AT1G18280	BnaA09G0614300ZS	BnaA09G0614500ZS	BnaC08G0470200ZS	BnaA09G0614400ZS	BnaC08G0469900ZS	BnaA06G0125100ZS	BnaC05G0153200ZS	BnaC08G0470300ZS
AT1G18335	BnaA08G0257400ZS	BnaC08G0245000ZS
AT1G18370	BnaA09G0614000ZS	BnaC08G0469600ZS	BnaA06G0125800ZS	BnaC05G0153800ZS	BnaC09G0373700ZS
AT1G18450	BnaA06G0126600ZS	BnaA08G0257100ZS	BnaC05G0154800ZS	BnaC08G0245900ZS	BnaA09G0613800ZS	BnaC07G0200400ZS	BnaC09G0380100ZS
AT1G18530	BnaA06G0127500ZS	BnaC05G0155700ZS	BnaA09G0613300ZS	BnaC08G0468900ZS
AT1G18580	BnaA06G0128000ZS	BnaC05G0156100ZS	BnaA08G0256400ZS	BnaC08G0246800ZS	BnaC08G0246900ZS	BnaC08G0468400ZS
AT1G19180	BnaC08G0251600ZS	BnaA08G0252900ZS	BnaA06G0133300ZS	BnaC05G0160800ZS	BnaC08G0464200ZS	BnaA09G0610300ZS
AT1G19440	BnaA06G0135600ZS	BnaA09G0609000ZS	BnaC08G0462700ZS
AT1G19790	BnaA06G0139100ZS	BnaC07G0066400ZS	BnaC07G0201000ZS
AT1G58120	BnaC01G0375600ZS	BnaC09G0096000ZS	BnaC04G0264900ZS
AT1G19800	BnaA08G0250500ZS	BnaC08G0255600ZS	BnaA06G0139200ZS	BnaC05G0167900ZS
AT1G19850	BnaA06G0139800ZS	BnaA07G0137300ZS	BnaC08G0256200ZS	BnaC05G0168800ZS	BnaA08G0250200ZS	BnaC07G0199900ZS
AT1G20090	BnaA08G0248700ZS	BnaC07G0197400ZS
AT1G75840	BnaC08G0258100ZS
AT1G20110	BnaC08G0258200ZS	BnaA08G0248600ZS	BnaA06G0141500ZS	BnaC05G0170600ZS	BnaC07G0197200ZS	BnaA09G0700900ZS
AT1G20120	BnaA07G0135300ZS	BnaC07G0197000ZS
AT1G20132	BnaC08G0258300ZS	BnaA06G0141600ZS
AT1G20135	BnaA07G0135200ZS	BnaC07G0196800ZS
AT1G20200	BnaA01G0196900ZS	BnaC08G0256000ZS	BnaC07G0188300ZS	BnaC08G0258800ZS
AT1G20260	BnaA06G0142500ZS	BnaA07G0134400ZS	BnaC07G0196100ZS	BnaC09G0368600ZS	BnaA07G0133800ZS	BnaC05G0172200ZS	BnaC08G0259200ZS
AT1G76030	BnaA07G0133900ZS	BnaA07G0356700ZS	BnaC05G0412100ZS
AT1G20650	BnaA06G0145100ZS	BnaC05G0176200ZS	BnaA07G0131700ZS	BnaC07G0193900ZS	BnaA08G0246800ZS	BnaC08G0261000ZS
AT1G20780	BnaA07G0131100ZS	BnaA08G0246200ZS	BnaC07G0192900ZS	BnaC08G0262000ZS
AT1G20840	BnaA06G0146800ZS	BnaA08G0245700ZS	BnaC05G0177400ZS	BnaC08G0262500ZS
AT1G20930	BnaA07G0130000ZS	BnaC03G0451900ZS	BnaC07G0191900ZS	BnaC03G0455100ZS	BnaC08G0409900ZS
AT1G21270	BnaC05G0182300ZS	BnaC06G0263000ZS	BnaC05G0182600ZS	BnaA07G0240800ZS	BnaC08G0265200ZS
AT1G21230	BnaC08G0264900ZS
AT1G21210	BnaC07G0190300ZS
AT1G21250	BnaC08G0265100ZS
AT1G21390	BnaA06G0151500ZS	BnaC05G0184300ZS
AT1G21650	BnaA06G0153800ZS	BnaC05G0187200ZS	BnaA08G0242900ZS
AT1G21690	BnaA08G0242700ZS	BnaA06G0154400ZS	BnaC05G0187800ZS	BnaC08G0267800ZS
AT5G24240	BnaA09G0068600ZS	BnaC09G0058400ZS	BnaA06G0327100ZS	BnaC07G0366900ZS	BnaA10G0008300ZS
AT1G77740	BnaC02G0307400ZS	BnaA02G0228200ZS
AT1G21980	BnaC08G0270200ZS
AT3G08505	BnaA08G0240000ZS
AT1G22130	BnaC08G0271400ZS	BnaA07G0125400ZS	BnaC07G0184200ZS
AT1G22260	BnaA07G0236100ZS	BnaC06G0256600ZS	BnaC06G0438700ZS
AT1G22275	BnaA07G0373100ZS
AT1G22600	BnaA07G0121600ZS	BnaC07G0179000ZS
AT1G22770	BnaA09G0458700ZS	BnaC05G0198400ZS
AT1G22810	BnaA07G0120400ZS	BnaA09G0458400ZS	BnaC05G0198700ZS	BnaC07G0177500ZS
AT1G22840	BnaA07G0120300ZS	BnaA09G0458200ZS	BnaC05G0198900ZS	BnaC07G0177400ZS
AT1G22882	BnaA09G0457800ZS	BnaC05G0199300ZS
AT1G22870	BnaC05G0199200ZS
AT1G22940	BnaA09G0457100ZS	BnaC05G0200200ZS
AT1G22950	BnaA09G0457000ZS	BnaC08G0274100ZS	BnaA08G0238100ZS	BnaC05G0200300ZS	BnaC07G0176700ZS
AT1G23080	BnaA07G0119000ZS	BnaC07G0175800ZS	BnaA08G0237900ZS
AT1G23200	BnaA09G0454900ZS	BnaC05G0203500ZS
AT1G23260	BnaA09G0454400ZS	BnaC08G0275400ZS	BnaA07G0117600ZS	BnaA08G0237200ZS	BnaC07G0174200ZS	BnaC05G0204200ZS
AT1G23440	BnaA07G0117100ZS
AT1G23420	BnaA09G0452100ZS	BnaC05G0206300ZS
AT2G20320	BnaC07G0010700ZS
AT1G23500	BnaA07G0116700ZS	BnaC07G0173400ZS	BnaA09G0451400ZS	BnaC05G0207000ZS	BnaC07G0173500ZS
AT1G24040	BnaA09G0448500ZS	BnaC05G0210500ZS
AT1G24260	BnaA07G0100900ZS	BnaC07G0152600ZS	BnaA09G0431300ZS	BnaC03G0637400ZS	BnaC05G0234000ZS	BnaA08G0221500ZS	BnaC07G0152700ZS
AT1G24340	BnaA07G0101500ZS	BnaC07G0153400ZS
AT1G24470	BnaA07G0102200ZS	BnaC07G0154300ZS	BnaA09G0432500ZS	BnaC05G0232600ZS
AT1G24520	BnaA07G0103000ZS	BnaC07G0154900ZS
AT1G24706	BnaC03G0633800ZS	BnaA08G0224400ZS	BnaC05G0268200ZS	BnaC07G0142500ZS
AT1G25350	BnaA09G0436000ZS	BnaC05G0227200ZS	BnaC03G0432600ZS	BnaC03G0721600ZS	BnaC07G0158300ZS	BnaC07G0255100ZS	BnaC03G0631200ZS	BnaA08G0226400ZS	BnaC04G0024900ZS	BnaC01G0363700ZS
AT1G25540	BnaA08G0227400ZS	BnaA09G0438500ZS	BnaC05G0225100ZS	BnaC03G0630100ZS
AT1G25560	BnaA08G0227500ZS	BnaA09G0438900ZS	BnaC03G0630000ZS	BnaC05G0224800ZS
AT1G26110	BnaA07G0106800ZS	BnaA08G0228200ZS	BnaC03G0629000ZS	BnaC07G0160900ZS	BnaC03G0629100ZS
AT1G25682	BnaC05G0224500ZS
AT1G26220	BnaA08G0229100ZS	BnaC03G0627900ZS	BnaC07G0010500ZS	BnaA04G0102900ZS
AT1G69120	BnaA08G0229400ZS	BnaC06G0308500ZS	BnaC06G0356400ZS	BnaA07G0272400ZS	BnaA07G0307000ZS	BnaA02G0179200ZS	BnaC02G0233300ZS
AT1G26310	BnaC03G0627700ZS
AT1G26700	BnaC05G0219900ZS	BnaA09G0443200ZS
AT1G26830	BnaA09G0444200ZS	BnaC08G0283300ZS	BnaA08G0231800ZS	BnaC05G0218500ZS
AT1G27080	BnaA07G0111300ZS	BnaC07G0168200ZS
AT1G27380	BnaA09G0430400ZS	BnaC05G0234900ZS	BnaC03G0638200ZS	BnaA08G0220600ZS
AT1G27460	BnaC03G0639000ZS	BnaA08G0219700ZS	BnaC03G0643000ZS
AT1G28270	BnaA07G0095700ZS	BnaC07G0146100ZS	BnaA09G0424300ZS	BnaC04G0528600ZS	BnaA08G0214300ZS	BnaC03G0650400ZS
AT1G28290	BnaA07G0095500ZS	BnaA09G0424200ZS	BnaC07G0145900ZS	BnaC05G0244600ZS
AT1G28300	BnaA07G0095400ZS	BnaA09G0424100ZS	BnaC07G0145400ZS	BnaC05G0244700ZS
AT1G28330	BnaA09G0423700ZS	BnaC05G0245300ZS
AT1G28380	BnaA08G0213400ZS	BnaA09G0423200ZS	BnaC03G0651200ZS	BnaC05G0246000ZS
AT1G28580	BnaA07G0093600ZS	BnaC05G0247900ZS	BnaC07G0142900ZS	BnaA09G0421900ZS	BnaC05G0248200ZS
AT1G28570	BnaA07G0093500ZS	BnaC07G0143100ZS	BnaC07G0143000ZS	BnaA07G0093700ZS
AT1G29140	BnaA08G0211000ZS	BnaC03G0654500ZS	BnaC05G0250200ZS	BnaA07G0092000ZS	BnaA09G0419800ZS	BnaC07G0141300ZS
AT1G29160	BnaC03G0654700ZS	BnaA08G0210800ZS	BnaA07G0091900ZS	BnaA09G0419600ZS	BnaC05G0250400ZS	BnaC07G0141000ZS
AT1G29170	BnaA08G0210700ZS	BnaC03G0655000ZS
AT1G29300	BnaC05G0251900ZS	BnaA08G0209900ZS	BnaC03G0656100ZS
AT1G29400	BnaA07G0090700ZS	BnaC07G0140000ZS	BnaA09G0416900ZS	BnaC05G0252700ZS
AT1G29670	BnaA08G0208200ZS	BnaC03G0658700ZS	BnaA07G0088600ZS	BnaC07G0137600ZS
AT1G29760	BnaA08G0207800ZS	BnaC03G0659900ZS	BnaC05G0255000ZS	BnaA09G0415100ZS
AT1G30330	BnaA08G0204500ZS	BnaA09G0410300ZS	BnaC03G0665100ZS	BnaC05G0261700ZS
AT1G30370	BnaA09G0410000ZS	BnaC05G0262500ZS	BnaA07G0085000ZS	BnaC07G0130800ZS
AT1G30490	BnaA09G0409100ZS	BnaC05G0264200ZS
AT1G30520	BnaA09G0408700ZS	BnaC05G0264700ZS
AT1G30610	BnaA09G0407700ZS	BnaC03G0392600ZS	BnaC05G0265700ZS
AT1G30950	BnaA08G0086700ZS	BnaC08G0124000ZS
AT1G30960	BnaA09G0402900ZS	BnaC05G0270100ZS	BnaC07G0127100ZS	BnaA07G0082300ZS
AT1G30970	BnaA08G0086600ZS	BnaA09G0402800ZS	BnaC05G0270200ZS	BnaC08G0123900ZS
AT1G31140	BnaA09G0401500ZS	BnaC05G0271400ZS
AT1G31810	BnaA08G0082900ZS	BnaA09G0397600ZS	BnaC08G0117100ZS
AT1G32200	BnaA05G0326300ZS	BnaA08G0075600ZS	BnaA09G0393100ZS	BnaC05G0343500ZS	BnaC05G0281800ZS
AT1G32240	BnaA09G0392600ZS	BnaC05G0282700ZS	BnaA05G0326000ZS	BnaC05G0343000ZS	BnaC08G0106700ZS
AT1G32310	BnaC05G0342200ZS	BnaA05G0325700ZS
AT1G32440	BnaA05G0324400ZS	BnaC05G0339500ZS
AT1G32490	BnaC01G0234800ZS	BnaA05G0323900ZS	BnaC04G0600900ZS	BnaC05G0338800ZS	BnaA01G0184000ZS
AT1G32560	BnaA08G0073600ZS	BnaA09G0390300ZS	BnaC08G0104100ZS	BnaC05G0286100ZS
AT1G33430	BnaC05G0335000ZS	BnaA05G0320400ZS
AT1G33811	BnaA05G0318600ZS	BnaC05G0333100ZS
AT1G34350	BnaA08G0069100ZS	BnaC05G0330500ZS	BnaC06G0100400ZS	BnaC08G0096900ZS
AT1G34355	BnaA10G0114200ZS	BnaC09G0380200ZS	BnaA09G0377400ZS	BnaC06G0100300ZS	BnaC08G0096800ZS	BnaC07G0105800ZS	BnaA07G0070600ZS
AT1G34430	BnaA09G0377000ZS	BnaC06G0099600ZS
AT1G34550	BnaA08G0068500ZS	BnaA09G0376900ZS	BnaC08G0096200ZS	BnaC06G0099500ZS
AT1G34790	BnaA09G0375600ZS	BnaC06G0098600ZS
AT1G35460	BnaA05G0315300ZS	BnaC08G0095400ZS	BnaA09G0374300ZS	BnaC05G0328600ZS	BnaA08G0068000ZS	BnaC06G0096900ZS
AT1G35720	BnaA05G0313200ZS	BnaC05G0326000ZS	BnaA08G0067600ZS	BnaA09G0373400ZS	BnaC08G0094500ZS	BnaA09G0373500ZS	BnaC06G0097600ZS
AT1G43620	BnaA10G0068800ZS	BnaC06G0007700ZS
AT1G43710	BnaA08G0058400ZS	BnaA09G0180400ZS	BnaC05G0320700ZS	BnaC08G0082000ZS	BnaA05G0190900ZS	BnaC09G0205200ZS
AT1G43850	BnaA10G0068300ZS	BnaA05G0190700ZS	BnaC05G0319700ZS	BnaC06G0008500ZS
AT1G45231	BnaA10G0061100ZS	BnaC06G0014700ZS	BnaC06G0015300ZS
AT1G47128	BnaC04G0133000ZS	BnaA08G0047200ZS	BnaA05G0106100ZS	BnaA10G0060000ZS	BnaC06G0018000ZS	BnaA05G0106200ZS	BnaC08G0061300ZS
AT1G48130	BnaC06G0183400ZS	BnaA05G0185200ZS	BnaC05G0315200ZS
AT1G48175	BnaC07G0160400ZS	BnaC09G0395000ZS	BnaC06G0026800ZS	BnaC07G0028300ZS	BnaA08G0040200ZS	BnaC08G0050600ZS	BnaA08G0041500ZS	BnaA05G0159100ZS	BnaA05G0340000ZS	BnaA07G0039400ZS
AT1G48270	BnaA06G0041800ZS	BnaC06G0027800ZS	BnaA05G0184500ZS
AT1G48300	BnaA08G0039500ZS	BnaC08G0049200ZS
AT2G27600	BnaA07G0155600ZS
AT1G48350	BnaC09G0361700ZS	BnaA02G0052500ZS	BnaA08G0038700ZS	BnaC08G0048300ZS
AT1G48850	BnaA05G0183000ZS	BnaC05G0311300ZS	BnaA08G0036200ZS	BnaC08G0043900ZS
AT1G49320	BnaA06G0036300ZS	BnaA07G0004500ZS	BnaC06G0038400ZS	BnaA08G0033400ZS	BnaC07G0011600ZS	BnaC08G0039700ZS	BnaA07G0004600ZS
AT1G49400	BnaA05G0370100ZS	BnaC05G0408600ZS	BnaC08G0039300ZS
AT1G12040	BnaA09G0649600ZS	BnaC08G0214000ZS	BnaC08G0508700ZS
AT3G57060	BnaC08G0369400ZS
AT3G28920	BnaC09G0028700ZS
AT1G49510	BnaA05G0180800ZS	BnaC05G0305400ZS
AT1G49630	BnaA06G0034200ZS	BnaC06G0041800ZS
AT1G49770	BnaA05G0179700ZS	BnaA06G0035400ZS	BnaC05G0304100ZS	BnaC06G0039900ZS
AT1G49880	BnaA08G0029200ZS	BnaC03G0779800ZS	BnaA06G0033700ZS
AT1G50030	BnaA06G0032500ZS	BnaC06G0043900ZS	BnaA05G0178500ZS	BnaC05G0301900ZS	BnaA07G0039000ZS	BnaA08G0028000ZS	BnaC07G0068000ZS
AT1G50120	BnaA08G0027400ZS	BnaC03G0781300ZS	BnaA06G0032300ZS	BnaC06G0044700ZS
AT1G50310	BnaA05G0178000ZS	BnaA06G0031300ZS	BnaC06G0046900ZS	BnaC05G0300500ZS
AT1G50610	BnaA08G0025300ZS	BnaC03G0783100ZS	BnaC05G0296500ZS	BnaA05G0176200ZS
AT1G51190	BnaA05G0174000ZS	BnaC05G0292600ZS	BnaA06G0025000ZS	BnaC06G0054800ZS
AT1G51260	BnaA05G0173700ZS	BnaC05G0291900ZS	BnaA08G0023900ZS	BnaC03G0785400ZS
AT1G51660	BnaA05G0171500ZS	BnaA08G0020900ZS	BnaC03G0787700ZS	BnaC06G0113500ZS
AT1G51760	BnaA05G0170700ZS	BnaC06G0114500ZS	BnaC06G0059900ZS
AT1G52330	BnaA05G0167900ZS	BnaC06G0120300ZS
AT1G52410	BnaA05G0167300ZS	BnaC06G0121000ZS	BnaA06G0018500ZS	BnaC06G0067100ZS	BnaC02G0268100ZS
AT1G52680	BnaA05G0165700ZS	BnaA08G0017600ZS	BnaA06G0017400ZS	BnaC06G0068700ZS	BnaC06G0122900ZS	BnaC03G0792700ZS
AT1G53000	BnaC06G0124400ZS	BnaC07G0005000ZS	BnaC03G0794000ZS	BnaA05G0164800ZS	BnaA08G0016500ZS
AT1G53090	BnaA05G0164000ZS	BnaC06G0126000ZS	BnaA05G0164100ZS
AT1G53330	BnaA05G0161800ZS	BnaA08G0014700ZS	BnaC03G0799900ZS
AT1G53500	BnaA05G0160900ZS	BnaC06G0078100ZS	BnaA06G0011800ZS	BnaC06G0129900ZS	BnaC03G0800800ZS
AT3G14790	BnaC05G0454500ZS	BnaA01G0351900ZS	BnaA05G0404700ZS
AT1G54020	BnaA08G0011600ZS	BnaA08G0011900ZS	BnaC06G0082500ZS	BnaA06G0008300ZS	BnaC06G0082900ZS	BnaA06G0008500ZS
AT1G54060	BnaA05G0156500ZS	BnaC06G0135800ZS	BnaC03G0804100ZS	BnaA08G0011200ZS	BnaC06G0083500ZS
AT1G54070	BnaA05G0156400ZS	BnaC06G0135900ZS	BnaA06G0008200ZS	BnaA01G0355000ZS	BnaC01G0441600ZS	BnaC05G0461500ZS	BnaC06G0083600ZS	BnaA05G0409900ZS
AT1G54280	BnaA05G0155900ZS	BnaA08G0009000ZS	BnaC03G0806100ZS	BnaC06G0137500ZS
AT1G13210	BnaA06G0078000ZS	BnaC05G0096300ZS	BnaC08G0500400ZS
AT1G54630	BnaC09G0208300ZS	BnaA09G0183100ZS
AT1G54790	BnaC04G0218500ZS	BnaA03G0579800ZS
AT1G54890	BnaA09G0182300ZS	BnaC09G0206500ZS
AT1G55040	BnaA09G0181700ZS	BnaC09G0206000ZS
AT1G55260	BnaA06G0005500ZS	BnaA08G0007000ZS	BnaC06G0086300ZS	BnaC03G0809300ZS
AT1G55325	BnaA05G0154600ZS	BnaA06G0005000ZS	BnaC06G0087000ZS	BnaC06G0139500ZS
AT1G55350	BnaA06G0004700ZS	BnaC03G0810300ZS	BnaC06G0087500ZS
AT1G55600	BnaC06G0141100ZS	BnaA08G0004200ZS	BnaC06G0089700ZS	BnaC03G0812600ZS	BnaA08G0004300ZS	BnaC03G0812500ZS	BnaC03G0812400ZS
AT1G55740	BnaA08G0003300ZS	BnaC03G0813600ZS
AT1G55900	BnaA08G0002100ZS	BnaC03G0815900ZS	BnaA05G0151800ZS	BnaC06G0142600ZS	BnaC06G0092900ZS
AT1G56670	BnaC09G0202200ZS	BnaA09G0178700ZS
AT1G57820	BnaA09G0575900ZS	BnaC08G0427300ZS	BnaA07G0279500ZS	BnaC06G0319800ZS	BnaA09G0592000ZS	BnaC08G0443700ZS	BnaC09G0323900ZS	BnaC09G0296500ZS	BnaC06G0050000ZS
AT1G58220	BnaC01G0324300ZS
AT1G58360	BnaA01G0266000ZS	BnaA03G0570800ZS	BnaC04G0225100ZS	BnaA09G0173800ZS	BnaC01G0325800ZS	BnaC09G0195300ZS
AT1G58725	BnaA09G0181500ZS	BnaA09G0173000ZS	BnaC09G0194100ZS	BnaC09G0205800ZS	BnaC09G0205900ZS	BnaA09G0181600ZS
AT1G59640	BnaA06G0066400ZS	BnaC05G0082000ZS	BnaC09G0192800ZS
AT1G60170	BnaA01G0271100ZS	BnaC01G0331500ZS	BnaA06G0102200ZS	BnaC05G0126700ZS	BnaC02G0212600ZS
AT1G60420	BnaA01G0271700ZS	BnaC01G0332200ZS
AT1G61110	BnaA09G0162000ZS	BnaC09G0179800ZS
AT1G61140	BnaA09G0654100ZS	BnaA01G0277300ZS	BnaC01G0339300ZS	BnaC04G0233400ZS	BnaA03G0580800ZS	BnaC08G0517900ZS	BnaC04G0233500ZS
AT5G64290	BnaA09G0087600ZS
AT1G61560	BnaA01G0279900ZS	BnaA03G0582100ZS	BnaA09G0160300ZS	BnaC01G0342700ZS	BnaC04G0235200ZS	BnaC09G0177200ZS	BnaC08G0207800ZS
AT1G61620	BnaA01G0280700ZS	BnaC01G0344100ZS
AT1G61720	BnaA01G0282200ZS	BnaA03G0584100ZS	BnaC01G0345900ZS	BnaC04G0237700ZS
AT1G61760	BnaA03G0584500ZS	BnaC01G0346500ZS	BnaC04G0238000ZS	BnaA01G0282700ZS
AT1G61850	BnaA09G0159100ZS	BnaC09G0175500ZS
AT1G62340	BnaC04G0242400ZS	BnaA03G0589600ZS
AT1G62360	BnaA09G0156700ZS	BnaC09G0172400ZS	BnaC04G0242600ZS
AT1G62500	BnaA09G0155700ZS	BnaC09G0170800ZS
AT1G62510	BnaA03G0591100ZS	BnaC04G0245700ZS	BnaC03G0310400ZS
AT1G62710	BnaA09G0128600ZS	BnaC09G0136500ZS	BnaC04G0246800ZS
AT1G62720	BnaA09G0128700ZS	BnaC09G0136700ZS
AT1G62750	BnaA09G0153900ZS	BnaC09G0168400ZS	BnaA09G0128900ZS	BnaC09G0136900ZS
AT1G62790	BnaA09G0153100ZS	BnaC09G0167500ZS	BnaC04G0247900ZS
AT1G62830	BnaA09G0152900ZS	BnaC09G0167200ZS
AT1G62940	BnaA09G0129300ZS	BnaC09G0137200ZS
AT1G63160	BnaA09G0131500ZS	BnaC04G0250400ZS	BnaC09G0139400ZS
AT1G63180	BnaC09G0139600ZS	BnaA09G0131700ZS	BnaC07G0231600ZS	BnaC01G0252000ZS	BnaC05G0362900ZS
AT1G63680	BnaA09G0134600ZS	BnaC09G0143200ZS
AT1G63700	BnaA09G0148400ZS	BnaC09G0161600ZS	BnaC09G0161700ZS
AT1G64040	BnaA09G0136700ZS	BnaC09G0146600ZS
AT1G64065	BnaA09G0145900ZS	BnaC09G0158100ZS
AT1G64235	BnaA09G0137900ZS	BnaC09G0147800ZS
AT1G64355	BnaA09G0139100ZS	BnaC09G0148700ZS
AT1G64550	BnaC09G0153200ZS
AT1G64570	BnaA09G0142100ZS	BnaC09G0153300ZS	BnaC03G0185100ZS
AT1G64760	BnaA09G0121600ZS	BnaC09G0127400ZS
AT1G64980	BnaA02G0154400ZS	BnaC02G0197600ZS	BnaC06G0322500ZS
AT1G65060	BnaC06G0322800ZS	BnaA07G0281800ZS
AT1G65290	BnaA07G0281900ZS	BnaC06G0322900ZS	BnaC04G0372300ZS	BnaA02G0156100ZS	BnaC02G0199500ZS	BnaA04G0092300ZS
AT1G65480	BnaA02G0156900ZS	BnaC02G0200600ZS	BnaC04G0181400ZS
AT4G20370	BnaA07G0282700ZS	BnaC06G0323800ZS	BnaA07G0365100ZS	BnaC06G0428800ZS
AT1G65520	BnaA02G0157100ZS	BnaA09G0046800ZS	BnaC02G0200800ZS	BnaC09G0032500ZS
AT1G65880	BnaA07G0283900ZS	BnaC06G0325500ZS
AT1G66400	BnaA07G0287100ZS	BnaC06G0329200ZS
AT1G66430	BnaA07G0287400ZS	BnaC06G0329500ZS
AT1G66730	BnaC06G0331900ZS	BnaA07G0288800ZS
AT1G67320	BnaC02G0212200ZS
AT1G67440	BnaA07G0292900ZS	BnaC06G0336700ZS
AT1G67730	BnaA02G0168300ZS	BnaA07G0295500ZS	BnaC02G0215900ZS	BnaC06G0341300ZS
AT1G67810	BnaA02G0169000ZS	BnaA07G0296500ZS	BnaC02G0217200ZS	BnaC06G0342300ZS
AT1G67960	BnaC06G0343200ZS	BnaA07G0297400ZS	BnaC06G0316500ZS
AT1G68090	BnaA02G0170700ZS	BnaC02G0219500ZS
AT1G68110	BnaA02G0171000ZS	BnaA07G0298600ZS	BnaC02G0219600ZS	BnaC06G0344600ZS
AT1G68480	BnaA02G0174200ZS	BnaA07G0301700ZS	BnaC02G0224900ZS	BnaC06G0349500ZS
AT1G68530	BnaA07G0275100ZS	BnaA09G0437300ZS	BnaA02G0174600ZS	BnaC02G0225800ZS	BnaC05G0226200ZS
AT1G68640	BnaA07G0303400ZS	BnaC06G0352200ZS
AT1G68725	BnaC06G0042800ZS	BnaC06G0352600ZS	BnaA07G0303900ZS	BnaA02G0202600ZS	BnaC03G0506800ZS
AT1G68765	BnaA07G0304300ZS	BnaC06G0352900ZS
AT1G68990	BnaA07G0272700ZS	BnaA07G0306200ZS	BnaC06G0355700ZS
AT1G69010	BnaA07G0306300ZS	BnaC06G0355800ZS	BnaA02G0178600ZS	BnaC02G0232300ZS
AT1G69440	BnaC01G0232300ZS	BnaC03G0615300ZS	BnaA07G0001000ZS	BnaA07G0271600ZS	BnaC02G0238300ZS	BnaC06G0307400ZS	BnaA02G0181500ZS
AT1G69500	BnaA07G0309800ZS	BnaC06G0359600ZS
AT1G69570	BnaA07G0310700ZS	BnaC06G0360900ZS	BnaC06G0306600ZS
AT1G69940	BnaA02G0025600ZS	BnaA10G0262100ZS	BnaC02G0027700ZS	BnaC09G0576300ZS
AT1G70070	BnaA07G0315100ZS	BnaC06G0366500ZS
AT1G70100	BnaA07G0315900ZS
AT1G24150	BnaA07G0316200ZS	BnaA09G0447700ZS
AT1G70140	BnaC06G0367500ZS	BnaC05G0211500ZS	BnaC06G0302700ZS
AT1G70170	BnaA07G0316600ZS	BnaC06G0367900ZS	BnaA07G0268200ZS	BnaC06G0302200ZS
AT1G70560	BnaC06G0372400ZS	BnaC02G0250300ZS	BnaA02G0189000ZS	BnaA07G0319500ZS
AT1G70670	BnaA07G0320400ZS	BnaC06G0373300ZS	BnaA07G0266500ZS	BnaC06G0299400ZS	BnaA02G0189800ZS	BnaC02G0251600ZS
AT1G70910	BnaC02G0417200ZS
AT1G71160	BnaA07G0265100ZS	BnaC02G0257000ZS	BnaA02G0193200ZS
AT1G71190	BnaC06G0296800ZS
AT1G71250	BnaA07G0264700ZS	BnaC06G0296500ZS
AT1G71270	BnaA07G0324800ZS	BnaC06G0380000ZS
AT1G71360	BnaA07G0325200ZS	BnaC06G0296100ZS	BnaC06G0380600ZS
AT1G71440	BnaA07G0325900ZS	BnaC02G0258400ZS	BnaC06G0381500ZS
AT1G71691	BnaA07G0263300ZS	BnaA07G0326700ZS	BnaC06G0294400ZS	BnaC06G0382500ZS
AT1G71692	BnaA07G0326800ZS	BnaC06G0382600ZS	BnaA02G0193800ZS	BnaC02G0257700ZS	BnaC06G0294300ZS	BnaA07G0263200ZS
AT1G71750	BnaA07G0327600ZS	BnaC06G0383400ZS
AT1G71770	BnaA07G0327800ZS	BnaC02G0259500ZS	BnaA02G0194900ZS	BnaA07G0262600ZS	BnaC06G0293600ZS	BnaC06G0383600ZS
AT1G71790	BnaA07G0328000ZS	BnaC06G0383900ZS
AT1G71800	BnaA02G0195000ZS	BnaA07G0262400ZS	BnaC02G0259600ZS	BnaC06G0293400ZS
AT1G71830	BnaA07G0328400ZS	BnaA07G0262200ZS	BnaC06G0293200ZS	BnaC02G0259700ZS
AT1G71820	BnaC06G0384300ZS
AT1G72030	BnaA07G0261400ZS	BnaC06G0292000ZS
AT1G72110	BnaC03G0197700ZS	BnaC02G0262800ZS
AT1G72390	BnaA07G0332700ZS	BnaC06G0390500ZS	BnaC02G0265900ZS	BnaA02G0199800ZS
AT1G72440	BnaA07G0333100ZS	BnaC06G0391200ZS	BnaC01G0374200ZS	BnaC03G0184000ZS	BnaC07G0300800ZS
AT1G72690	BnaA09G0259500ZS	BnaC06G0288200ZS
AT1G72770	BnaA07G0335300ZS	BnaC06G0393700ZS	BnaC02G0269400ZS
AT1G72970	BnaA02G0203800ZS	BnaA07G0257600ZS	BnaC02G0271000ZS	BnaC06G0286700ZS
AT1G73250	BnaC06G0396800ZS	BnaA07G0337700ZS
AT1G17890	BnaC05G0151000ZS
AT1G73430	BnaA07G0338600ZS	BnaC06G0398200ZS	BnaC02G0276600ZS	BnaA02G0206600ZS
AT1G73550	BnaA07G0339200ZS
AT1G73560	BnaA07G0255300ZS	BnaC06G0283200ZS	BnaA07G0339300ZS	BnaC06G0398900ZS
AT1G73590	BnaA02G0207700ZS	BnaC02G0277900ZS	BnaC06G0283100ZS
AT2G01420	BnaA07G0339400ZS	BnaC06G0399000ZS	BnaA02G0314300ZS	BnaC02G0425700ZS
AT1G73600	BnaA07G0339500ZS	BnaC06G0399100ZS	BnaC06G0283000ZS	BnaA07G0255200ZS
AT1G73610	BnaA07G0339700ZS	BnaC06G0399500ZS
AT1G73680	BnaA02G0207900ZS	BnaA07G0254500ZS	BnaA07G0340200ZS	BnaC06G0282500ZS	BnaC06G0400100ZS	BnaC02G0278200ZS
AT1G73890	BnaA06G0126300ZS	BnaC05G0154500ZS	BnaA07G0342200ZS	BnaC02G0279500ZS	BnaC06G0402400ZS
AT1G74460	BnaA02G0211400ZS	BnaA07G0251600ZS	BnaC06G0277400ZS	BnaC02G0282300ZS
AT1G74540	BnaA07G0250900ZS	BnaC06G0277000ZS
AT1G74960	BnaA07G0249000ZS	BnaC01G0270800ZS	BnaA06G0134100ZS	BnaC05G0161700ZS	BnaA07G0349400ZS	BnaC06G0411700ZS	BnaC06G0274700ZS	BnaA02G0213600ZS	BnaC02G0285400ZS	BnaA02G0053500ZS	BnaA03G0003900ZS	BnaC05G0503400ZS	BnaC07G0444800ZS
AT1G75350	BnaA05G0030300ZS	BnaC04G0033000ZS	BnaA07G0351800ZS	BnaC06G0414600ZS
AT1G75520	BnaA02G0216100ZS	BnaA07G0246200ZS	BnaC02G0288400ZS	BnaC06G0271100ZS	BnaC06G0416100ZS	BnaA07G0352900ZS
AT1G75820	BnaA07G0355500ZS	BnaC06G0418500ZS
AT1G75890	BnaA07G0356100ZS	BnaC06G0419200ZS
AT1G75900	BnaA07G0244900ZS	BnaA07G0356200ZS	BnaC06G0268600ZS	BnaC06G0419300ZS
AT1G76020	BnaC06G0419800ZS
AT1G76060	BnaC06G0420600ZS	BnaC02G0294100ZS	BnaA02G0219200ZS
AT1G76150	BnaA07G0358300ZS	BnaC06G0421600ZS
AT1G76420	BnaA02G0221500ZS	BnaA07G0360800ZS	BnaC02G0298000ZS	BnaC06G0424300ZS
AT1G76730	BnaA07G0242300ZS	BnaC06G0265300ZS
AT1G76880	BnaA02G0224100ZS	BnaA07G0364800ZS	BnaC06G0428500ZS	BnaA07G0241600ZS	BnaC06G0264500ZS	BnaC02G0301700ZS
AT1G76952	BnaC06G0263600ZS	BnaA07G0241100ZS	BnaC06G0429400ZS	BnaC06G0263700ZS	BnaA07G0365400ZS
AT1G76965	BnaA07G0365600ZS	BnaC06G0430200ZS
AT1G77180	BnaA02G0225200ZS	BnaC06G0431500ZS	BnaC02G0302900ZS
AT1G77170	BnaA07G0367000ZS
AT1G77300	BnaA07G0367800ZS	BnaC06G0432200ZS
AT1G77390	BnaA07G0368600ZS	BnaC06G0433000ZS	BnaA05G0389300ZS	BnaC05G0434500ZS
AT1G77470	BnaA02G0226400ZS	BnaC06G0261200ZS	BnaA07G0239300ZS	BnaC02G0305200ZS
AT1G77590	BnaA07G0238900ZS	BnaC06G0260700ZS
AT1G77860	BnaA07G0370600ZS	BnaC06G0435500ZS
AT1G77980	BnaA07G0371300ZS	BnaC06G0436500ZS
AT1G78020	BnaA02G0229400ZS	BnaA07G0371700ZS	BnaC02G0309200ZS	BnaC06G0436900ZS	BnaA07G0236900ZS	BnaC06G0257700ZS
AT1G78040	BnaA07G0371800ZS	BnaC06G0437000ZS
AT1G78630	BnaA02G0232600ZS	BnaA07G0376800ZS	BnaC02G0313200ZS	BnaC06G0442400ZS
AT1G78690	BnaA02G0233000ZS
AT1G79200	BnaA07G0381000ZS	BnaC06G0448000ZS
AT1G79280	BnaA07G0381700ZS	BnaA07G0231600ZS	BnaC06G0250400ZS	BnaC06G0448800ZS
AT1G79350	BnaA07G0382000ZS	BnaC02G0318500ZS	BnaC06G0449200ZS	BnaC09G0197300ZS
AT1G79430	BnaA07G0231100ZS	BnaA07G0382600ZS	BnaC06G0249500ZS	BnaA02G0237500ZS	BnaC02G0319400ZS
AT1G79420	BnaC06G0449900ZS
AT1G79490	BnaA07G0230900ZS	BnaC06G0249300ZS
AT1G79560	BnaC06G0248700ZS	BnaA07G0230400ZS
AT1G79700	BnaA07G0384400ZS	BnaC06G0452100ZS
AT1G79750	BnaA07G0245100ZS	BnaC06G0268800ZS
AT1G79840	BnaA07G0223600ZS	BnaC06G0240800ZS
AT1G79860	BnaA07G0223700ZS	BnaC06G0240900ZS
AT1G79940	BnaA06G0001200ZS	BnaC09G0204100ZS	BnaA02G0246800ZS	BnaA07G0224000ZS	BnaC06G0241200ZS	BnaC02G0330700ZS	BnaC02G0330600ZS	BnaC04G0127300ZS
AT2G03070	BnaA09G0223000ZS	BnaA06G0400000ZS	BnaC07G0281700ZS	BnaC09G0259600ZS
AT1G80070	BnaA05G0069000ZS	BnaC04G0078000ZS	BnaA01G0106100ZS	BnaC04G0078100ZS	BnaC05G0347700ZS	BnaA05G0069100ZS	BnaC05G0347800ZS	BnaC01G0129500ZS	BnaC06G0458800ZS	BnaA04G0202600ZS	BnaC01G0129400ZS	BnaC04G0508500ZS
AT1G80100	BnaA07G0225000ZS	BnaC06G0242100ZS
AT1G80310	BnaA07G0389900ZS	BnaC06G0458100ZS	BnaA07G0388800ZS
AT1G80410	BnaA02G0243800ZS	BnaA07G0226400ZS	BnaA07G0390100ZS	BnaC02G0327100ZS	BnaC06G0243700ZS	BnaC06G0457400ZS
AT1G80680	BnaA02G0240800ZS	BnaA07G0227600ZS	BnaC02G0324200ZS	BnaC06G0245400ZS
AT1G80950	BnaA07G0229400ZS	BnaA07G0384700ZS	BnaC06G0247400ZS	BnaC06G0452400ZS
AT2G01080	BnaA06G0413000ZS	BnaC07G0263700ZS	BnaA02G0311500ZS	BnaC02G0421700ZS
AT2G01110	BnaA02G0311900ZS	BnaA09G0216100ZS	BnaC07G0264500ZS	BnaC02G0422600ZS	BnaC09G0250800ZS	BnaA06G0412800ZS
AT2G01150	BnaA06G0412400ZS	BnaA09G0216200ZS	BnaC02G0423000ZS	BnaC07G0264800ZS	BnaC09G0251000ZS	BnaA02G0312200ZS
AT2G01200	BnaA06G0412100ZS	BnaC07G0265200ZS
AT2G01210	BnaA06G0412000ZS	BnaC07G0265300ZS
AT2G01280	BnaA05G0003900ZS	BnaC04G0086800ZS
AT3G09360	BnaC04G0006500ZS
AT2G01290	BnaA02G0313600ZS	BnaA06G0411500ZS	BnaC07G0265900ZS	BnaC02G0424600ZS
AT2G01390	BnaA06G0346900ZS	BnaA06G0411000ZS	BnaC07G0266200ZS
AT2G01500	BnaA09G0629800ZS	BnaC08G0487400ZS	BnaA09G0217900ZS	BnaC09G0253000ZS
AT2G01570	BnaA09G0218400ZS	BnaA06G0409200ZS	BnaC07G0269400ZS	BnaC09G0254100ZS
AT2G01620	BnaA06G0408600ZS	BnaC07G0270200ZS	BnaC07G0270100ZS	BnaA06G0408700ZS
AT2G01730	BnaA02G0317400ZS	BnaC02G0429200ZS
AT2G01735	BnaA06G0406900ZS	BnaC07G0271600ZS
AT2G01770	BnaA02G0317600ZS	BnaA06G0407200ZS	BnaC02G0429500ZS
AT2G01860	BnaC07G0273800ZS	BnaA06G0405800ZS
AT2G02040	BnaA09G0632300ZS	BnaC05G0215500ZS	BnaC08G0490000ZS	BnaA06G0096000ZS	BnaA06G0404900ZS	BnaC07G0275200ZS	BnaA09G0220300ZS	BnaC09G0256100ZS	BnaC09G0256200ZS	BnaC05G0217900ZS	BnaC05G0118200ZS
AT2G02150	BnaC07G0276300ZS	BnaA06G0403900ZS
AT2G02240	BnaA02G0322100ZS	BnaC02G0434200ZS	BnaA02G0321800ZS	BnaA02G0322200ZS	BnaC07G0277700ZS	BnaC02G0433900ZS
AT2G02850	BnaA06G0401100ZS	BnaC07G0280400ZS
AT2G02955	BnaA09G0707100ZS	BnaA09G0685200ZS
AT2G02970	BnaA06G0400500ZS	BnaC07G0281300ZS
AT2G03050	BnaA06G0400200ZS
AT2G03120	BnaA09G0223100ZS	BnaC09G0259800ZS	BnaA06G0399700ZS	BnaA02G0326000ZS	BnaC07G0282000ZS	BnaC02G0439400ZS
AT2G03500	BnaA06G0396500ZS	BnaC07G0284400ZS	BnaA02G0327900ZS
AT2G03480	BnaC02G0442200ZS
AT2G03710	BnaA09G0225800ZS	BnaA06G0397900ZS	BnaC02G0443500ZS	BnaC07G0285300ZS	BnaC09G0263400ZS
AT2G03740	BnaC02G0443700ZS
AT2G03760	BnaA02G0329000ZS	BnaC09G0264200ZS	BnaA02G0328900ZS	BnaC09G0264300ZS	BnaA02G0329100ZS
AT2G03850	BnaA06G0398300ZS	BnaC07G0285700ZS	BnaA02G0328600ZS
AT2G03840	BnaA02G0329500ZS
AT2G03870	BnaC02G0444400ZS	BnaC07G0287500ZS	BnaA06G0395900ZS
AT2G03980	BnaA02G0329800ZS	BnaA02G0329700ZS	BnaA06G0395600ZS	BnaC07G0287800ZS	BnaC09G0265600ZS	BnaC02G0445000ZS	BnaA09G0226400ZS
AT2G04425	BnaA07G0057800ZS	BnaC07G0087200ZS
AT2G04570	BnaA03G0385600ZS	BnaC03G0476900ZS
AT2G04750	BnaA09G0127300ZS	BnaC09G0134200ZS
AT2G04842	BnaA03G0386100ZS	BnaC03G0478600ZS
AT2G04845	BnaA03G0386200ZS	BnaC03G0478700ZS
AT2G05710	BnaA03G0388300ZS	BnaA06G0074800ZS	BnaC03G0480800ZS	BnaC07G0083300ZS	BnaA07G0056400ZS	BnaC03G0480900ZS
AT2G05990	BnaA03G0389600ZS	BnaC03G0482300ZS	BnaC07G0081400ZS	BnaA07G0055500ZS	BnaA03G0389700ZS
AT2G06005	BnaA07G0055300ZS	BnaC07G0081000ZS
AT2G06025	BnaA07G0054800ZS	BnaC07G0080600ZS
AT2G06050	BnaA03G0389500ZS	BnaC03G0482200ZS
AT2G06200	BnaA07G0054600ZS	BnaC07G0080200ZS
AT2G06210	BnaA03G0389400ZS	BnaC03G0482100ZS
AT2G06510	BnaA07G0054300ZS	BnaC07G0079900ZS
AT2G06990	BnaA05G0440200ZS	BnaC05G0501900ZS
AT2G10940	BnaA09G0102900ZS	BnaC09G0103500ZS
AT2G13295	BnaA01G0289400ZS	BnaC01G0355200ZS
AT2G13540	BnaA09G0104200ZS	BnaA03G0391100ZS	BnaC09G0105000ZS	BnaC03G0484100ZS
AT2G13680	BnaC07G0077700ZS	BnaA09G0104600ZS	BnaC09G0105400ZS	BnaA10G0132200ZS	BnaA07G0048600ZS
AT2G13790	BnaA07G0047900ZS	BnaC07G0077400ZS	BnaA03G0391900ZS	BnaA04G0158500ZS	BnaC03G0485000ZS
AT2G13820	BnaA03G0392100ZS	BnaC03G0485200ZS
AT2G14365	BnaC08G0050000ZS	BnaA08G0040600ZS	BnaA08G0041000ZS
AT2G14580	BnaA03G0393100ZS	BnaC03G0486700ZS
AT2G14680	BnaC07G0076900ZS	BnaA07G0046700ZS
AT2G14740	BnaA03G0393400ZS	BnaA09G0105000ZS	BnaC09G0106100ZS	BnaC03G0487100ZS
AT2G14750	BnaA03G0393500ZS	BnaA09G0105100ZS	BnaC09G0106200ZS	BnaC03G0487200ZS
AT2G15880	BnaA03G0396200ZS	BnaC03G0491800ZS	BnaA07G0039500ZS
AT4G33970	BnaA01G0041500ZS	BnaA03G0540800ZS	BnaA08G0138900ZS	BnaC01G0047400ZS	BnaC03G0750500ZS	BnaC07G0517200ZS
AT2G15890	BnaA03G0396300ZS	BnaC03G0491900ZS
AT2G16280	BnaA09G0108500ZS	BnaC09G0109900ZS	BnaC07G0065500ZS	BnaA07G0037000ZS	BnaC03G0493900ZS	BnaA09G0108600ZS
AT2G16530	BnaC03G0495900ZS	BnaA03G0398200ZS	BnaA07G0036500ZS	BnaA09G0109300ZS	BnaC07G0064500ZS	BnaC09G0111200ZS	BnaC03G0495800ZS	BnaA03G0398300ZS
AT2G16592	BnaC06G0430300ZS	BnaA07G0365800ZS
AT2G17010	BnaA07G0032400ZS
AT2G17090	BnaA03G0401800ZS	BnaC03G0501500ZS	BnaA09G0110700ZS	BnaC09G0113000ZS	BnaC06G0420300ZS	BnaA07G0357100ZS
AT2G17250	BnaA07G0030000ZS	BnaA09G0111000ZS	BnaC07G0054900ZS	BnaC09G0113300ZS
AT2G17420	BnaA09G0112000ZS
AT2G17430	BnaC09G0114300ZS
AT2G17480	BnaA07G0028200ZS	BnaC07G0052600ZS	BnaA09G0112200ZS	BnaC09G0114500ZS
AT2G17500	BnaA09G0112400ZS
AT2G17510	BnaC09G0114900ZS	BnaC07G0524700ZS	BnaC07G0524800ZS
AT2G17950	BnaA06G0314000ZS	BnaA07G0024000ZS	BnaA09G0114500ZS	BnaC07G0046300ZS	BnaC03G0508400ZS	BnaC09G0117600ZS
AT2G18080	BnaA09G0115200ZS	BnaC09G0118400ZS
AT2G18120	BnaA07G0022100ZS	BnaC07G0043300ZS	BnaA07G0022200ZS	BnaC07G0043400ZS
AT2G18160	BnaA07G0021700ZS	BnaA09G0115600ZS	BnaC09G0119000ZS	BnaA06G0313100ZS	BnaC03G0509600ZS	BnaC07G0043100ZS
AT2G18290	BnaA06G0312800ZS	BnaC03G0510500ZS	BnaC07G0041300ZS
AT2G18390	BnaA06G0312000ZS	BnaC03G0511400ZS	BnaC07G0040300ZS
AT2G18650	BnaA09G0118200ZS	BnaC07G0037300ZS	BnaC09G0122900ZS	BnaA07G0017800ZS
AT4G30400	BnaC07G0496300ZS
AT2G18790	BnaA03G0348000ZS	BnaA05G0387100ZS	BnaC03G0420100ZS	BnaC05G0432200ZS
AT2G18915	BnaA07G0015400ZS	BnaA07G0015500ZS	BnaC07G0032700ZS	BnaC07G0032800ZS	BnaA07G0015600ZS	BnaC07G0033600ZS
AT2G18950	BnaA07G0015200ZS	BnaC07G0032400ZS	BnaC09G0124600ZS
AT2G18960	BnaA09G0119400ZS	BnaC05G0269700ZS	BnaA03G0520700ZS	BnaA09G0208800ZS	BnaA06G0310300ZS	BnaC07G0032200ZS	BnaC08G0094200ZS	BnaA07G0015000ZS	BnaC09G0124700ZS	BnaA04G0149800ZS	BnaC03G0314300ZS	BnaC07G0424900ZS	BnaC09G0553100ZS	BnaA02G0191400ZS	BnaA10G0145700ZS	BnaC03G0513000ZS
AT2G19050	BnaA05G0187800ZS	BnaA06G0310200ZS	BnaC03G0512900ZS
AT2G19450	BnaA07G0011800ZS	BnaC07G0026200ZS
AT2G19560	BnaA07G0010700ZS	BnaC02G0290200ZS	BnaA07G0010800ZS	BnaC05G0179200ZS	BnaC07G0024600ZS
AT2G19690	BnaA07G0010000ZS	BnaA09G0122500ZS	BnaC07G0023000ZS	BnaC09G0128400ZS
AT2G19770	BnaA07G0008900ZS	BnaA09G0123200ZS	BnaC01G0126200ZS	BnaA09G0607300ZS	BnaC08G0461200ZS
AT2G20000	BnaA07G0006700ZS	BnaC07G0016900ZS
AT2G20180	BnaA07G0005700ZS	BnaC07G0012500ZS
AT2G20430	BnaA09G0126000ZS	BnaC09G0132400ZS	BnaA07G0003100ZS	BnaA09G0605400ZS	BnaC08G0459400ZS
AT2G20490	BnaA09G0126200ZS	BnaC09G0132600ZS	BnaC02G0356300ZS	BnaA07G0002700ZS	BnaA09G0604900ZS	BnaC08G0459000ZS	BnaC07G0007900ZS
AT2G20515	BnaA03G0119400ZS	BnaC03G0138300ZS
AT2G20650	BnaC07G0005300ZS	BnaA07G0001200ZS
AT2G21050	BnaA09G0384100ZS	BnaA03G0241700ZS	BnaA09G0601900ZS	BnaC08G0456000ZS	BnaC03G0286000ZS	BnaA05G0414300ZS	BnaA06G0097300ZS	BnaA06G0146200ZS
AT2G21060	BnaA04G0136400ZS	BnaA09G0601800ZS	BnaC03G0638400ZS	BnaC04G0426700ZS	BnaC07G0151200ZS	BnaA07G0099600ZS	BnaA08G0220400ZS	BnaC02G0382700ZS	BnaC08G0455900ZS
AT2G21140	BnaA04G0137000ZS	BnaC04G0427400ZS
AT2G21170	BnaA04G0137400ZS	BnaA09G0601100ZS	BnaC04G0427800ZS	BnaC08G0455100ZS
AT2G21470	BnaA04G0139100ZS	BnaA09G0598600ZS	BnaA10G0035000ZS	BnaC04G0429600ZS	BnaC08G0452400ZS	BnaC01G0322800ZS
AT2G21480	BnaA04G0139200ZS	BnaC04G0429700ZS
AT4G39110	BnaC07G0545700ZS	BnaA01G0003800ZS	BnaA08G0197500ZS	BnaC03G0673200ZS	BnaA06G0448500ZS	BnaC01G0003800ZS
AT2G21650	BnaA03G0241300ZS	BnaA09G0597100ZS	BnaC03G0285300ZS	BnaC08G0450600ZS
AT2G21660	BnaA04G0140100ZS	BnaC08G0450300ZS
AT2G21710	BnaA09G0596800ZS	BnaC08G0449600ZS
AT2G21790	BnaA08G0196200ZS	BnaC03G0674900ZS	BnaA06G0428000ZS	BnaC07G0244100ZS	BnaC08G0377700ZS	BnaC09G0575200ZS	BnaA10G0261000ZS
AT2G21870	BnaA04G0141500ZS	BnaC04G0431900ZS	BnaC08G0448900ZS	BnaA09G0596100ZS
AT2G22125	BnaA04G0143400ZS	BnaA09G0594500ZS	BnaC04G0433800ZS	BnaC08G0447200ZS
AT2G22240	BnaA04G0144200ZS	BnaA09G0594000ZS	BnaC04G0435300ZS	BnaC08G0446500ZS
AT2G22370	BnaA04G0145300ZS	BnaC04G0436600ZS	BnaA09G0593400ZS
AT2G22540	BnaA04G0147200ZS	BnaA09G0591400ZS	BnaC04G0438900ZS	BnaC08G0443200ZS
AT2G22840	BnaA03G0241000ZS	BnaC03G0284600ZS
AT2G22950	BnaA09G0589000ZS	BnaC08G0440400ZS
AT2G23060	BnaA04G0151500ZS	BnaC04G0444100ZS
AT2G23120	BnaA09G0588200ZS	BnaC08G0439700ZS
AT2G23140	BnaA04G0152400ZS
AT2G23150	BnaA09G0588000ZS	BnaC08G0439500ZS	BnaA03G0240800ZS	BnaC03G0284400ZS
AT2G23240	BnaA03G0242300ZS	BnaC03G0286800ZS
AT2G23360	BnaA04G0153700ZS	BnaA09G0586900ZS	BnaC04G0446800ZS	BnaC08G0438400ZS
AT2G23460	BnaA04G0154400ZS	BnaC04G0447500ZS	BnaA09G0421700ZS	BnaA09G0526600ZS
AT4G34390	BnaA08G0135500ZS	BnaC03G0746900ZS
AT2G23540	BnaA04G0154900ZS	BnaA09G0586000ZS	BnaC04G0447900ZS	BnaC08G0437500ZS
AT2G24100	BnaC08G0435200ZS
AT2G24260	BnaA09G0581100ZS	BnaC08G0433700ZS	BnaC04G0455600ZS	BnaA04G0160400ZS
AT2G24560	BnaA03G0152200ZS	BnaC05G0050100ZS	BnaC04G0510700ZS	BnaA10G0049700ZS	BnaC04G0510800ZS	BnaA10G0049800ZS
AT2G24840	BnaA09G0578200ZS	BnaC08G0430200ZS	BnaA04G0165500ZS	BnaC04G0462500ZS
AT2G25010	BnaA04G0166400ZS	BnaC04G0463400ZS
AT2G25170	BnaA01G0057300ZS	BnaA01G0057400ZS	BnaA03G0529400ZS	BnaC01G0069500ZS	BnaC07G0507100ZS
AT2G25295	BnaA06G0360200ZS	BnaC07G0332800ZS	BnaA03G0017400ZS	BnaC07G0332700ZS	BnaA06G0360100ZS	BnaC07G0332900ZS	BnaA06G0360300ZS
AT2G25344	BnaC05G0456100ZS	BnaC04G0362200ZS	BnaA05G0123300ZS
AT2G25600	BnaA09G0573800ZS	BnaC08G0425100ZS
AT2G25840	BnaA03G0134000ZS	BnaC03G0155700ZS	BnaC04G0469200ZS	BnaA04G0171700ZS
AT2G25880	BnaC03G0526200ZS	BnaC08G0264400ZS	BnaC05G0393300ZS
AT2G25920	BnaA03G0272100ZS	BnaC03G0327100ZS
AT2G25930	BnaA04G0172100ZS	BnaA09G0572800ZS	BnaC08G0423900ZS	BnaC04G0470000ZS
AT2G26060	BnaA08G0041300ZS	BnaA09G0572500ZS	BnaC08G0423400ZS
AT1G09620	BnaC08G0524600ZS
AT2G26470	BnaA09G0571200ZS	BnaC08G0421600ZS
AT2G26510	BnaC03G0280500ZS	BnaA03G0237500ZS
AT2G26640	BnaA10G0279300ZS	BnaC09G0597100ZS
AT2G26770	BnaA07G0152100ZS
AT2G26790	BnaC04G0210600ZS	BnaA07G0152200ZS
AT2G26800	BnaA03G0236500ZS	BnaC03G0279500ZS
AT2G26830	BnaA07G0151400ZS	BnaC04G0211300ZS
AT2G27080	BnaA03G0235700ZS	BnaA04G0175400ZS	BnaC03G0278500ZS	BnaC04G0473700ZS
AT2G27130	BnaA07G0153600ZS	BnaC04G0208600ZS
AT2G27230	BnaA07G0154100ZS
AT2G27260	BnaC04G0208000ZS	BnaA03G0235000ZS	BnaC03G0277700ZS	BnaC04G0476500ZS	BnaA04G0177100ZS
AT2G27385	BnaA07G0154600ZS	BnaC04G0207500ZS
AT2G27550	BnaA03G0233400ZS	BnaA07G0155500ZS	BnaC03G0275900ZS	BnaC04G0478300ZS
AT2G27690	BnaA07G0156100ZS	BnaC04G0205600ZS
AT2G27980	BnaA07G0157600ZS	BnaA04G0181100ZS	BnaC04G0203000ZS	BnaC04G0480600ZS	BnaC04G0202800ZS
AT2G28290	BnaA03G0189900ZS	BnaC03G0223400ZS
AT2G28610	BnaA03G0231000ZS	BnaA04G0184700ZS	BnaC03G0272600ZS	BnaC04G0485700ZS
AT2G28630	BnaA04G0185100ZS	BnaA07G0163400ZS	BnaC04G0195200ZS	BnaC04G0486300ZS
AT2G28880	BnaA07G0164900ZS	BnaC04G0488800ZS	BnaC04G0191600ZS	BnaC08G0103900ZS	BnaC09G0426800ZS
AT2G29400	BnaA03G0230000ZS	BnaA05G0141300ZS	BnaC03G0271300ZS	BnaC04G0186500ZS
AT2G29530	BnaA04G0190800ZS	BnaA05G0139900ZS	BnaC04G0184400ZS	BnaC04G0494600ZS
AT2G29550	BnaA05G0139700ZS	BnaC04G0184200ZS	BnaA04G0191000ZS	BnaC04G0494800ZS
AT1G20010	BnaC03G0057000ZS
AT2G29630	BnaA05G0139000ZS	BnaC04G0183400ZS
AT2G29980	BnaA03G0143900ZS	BnaA04G0191900ZS	BnaA05G0136600ZS	BnaC03G0167300ZS	BnaC04G0180200ZS	BnaC04G0496200ZS
AT2G30150	BnaC04G0177700ZS
AT2G30200	BnaA04G0194500ZS	BnaC03G0169200ZS	BnaA05G0134700ZS	BnaC04G0177400ZS	BnaC04G0498300ZS	BnaA03G0145600ZS
AT2G30410	BnaA05G0132300ZS	BnaC03G0171000ZS	BnaC04G0175000ZS	BnaA03G0146800ZS
AT2G30505	BnaA05G0131900ZS	BnaC04G0174100ZS	BnaA04G0197000ZS	BnaC04G0500700ZS
AT2G30920	BnaA04G0199800ZS	BnaC04G0171000ZS	BnaC04G0505200ZS
AT2G31060	BnaA03G0149800ZS	BnaA04G0201600ZS	BnaC03G0174600ZS	BnaC04G0507200ZS
AT2G31190	BnaA04G0202900ZS	BnaC04G0508900ZS
AT2G31210	BnaA04G0203000ZS	BnaA05G0127900ZS	BnaC04G0166600ZS	BnaC04G0509000ZS
AT2G31220	BnaA04G0203100ZS	BnaA05G0128000ZS	BnaC04G0166800ZS	BnaC04G0509100ZS
AT2G31530	BnaA03G0152000ZS	BnaC03G0177900ZS	BnaC04G0105500ZS	BnaC07G0523100ZS	BnaC05G0525700ZS	BnaA05G0158500ZS	BnaC05G0104400ZS	BnaC08G0415000ZS
AT2G31540	BnaA04G0204800ZS	BnaA05G0124900ZS	BnaC04G0156700ZS
AT1G05830	BnaA09G0679400ZS
AT2G31650	BnaC04G0510300ZS	BnaA04G0204400ZS
AT2G31660	BnaA03G0153300ZS	BnaA04G0204200ZS	BnaC03G0178900ZS	BnaC04G0510200ZS	BnaA05G0122300ZS	BnaC04G0155200ZS	BnaA03G0153400ZS
AT2G32020	BnaA05G0119400ZS	BnaC04G0515700ZS	BnaC04G0149800ZS	BnaC04G0517900ZS	BnaA05G0119500ZS
AT2G32030	BnaC04G0515800ZS	BnaA04G0208200ZS	BnaC04G0516700ZS
AT2G32280	BnaA05G0116000ZS	BnaC04G0147800ZS	BnaA03G0155400ZS	BnaC03G0181200ZS
AT2G32300	BnaA05G0116200ZS	BnaC03G0181300ZS	BnaA03G0155500ZS	BnaA04G0208800ZS	BnaC04G0147600ZS	BnaC04G0517200ZS
AT2G32900	BnaA03G0159300ZS	BnaC03G0185200ZS	BnaA05G0113400ZS	BnaC04G0142200ZS	BnaC04G0142100ZS
AT2G32950	BnaC03G0184700ZS	BnaC04G0141600ZS	BnaA04G0211800ZS	BnaA05G0112800ZS	BnaC04G0522300ZS
AT2G33150	BnaC04G0139100ZS	BnaA03G0159900ZS	BnaA04G0212800ZS	BnaC04G0523500ZS	BnaC03G0186100ZS	BnaC03G0507200ZS	BnaA05G0111000ZS
AT2G33290	BnaA05G0109500ZS	BnaC04G0136900ZS	BnaC04G0524700ZS
AT2G33380	BnaA03G0160900ZS	BnaA04G0214400ZS	BnaA05G0108500ZS	BnaC03G0187300ZS	BnaC04G0135700ZS	BnaC04G0525300ZS
AT1G54215	BnaA05G0411900ZS
AT2G33690	BnaA04G0216700ZS	BnaC03G0188900ZS	BnaA03G0162400ZS	BnaC04G0527900ZS	BnaC03G0476000ZS
AT2G33790	BnaA04G0217500ZS	BnaA05G0137500ZS	BnaC04G0528800ZS	BnaC04G0528900ZS
AT2G33830	BnaA05G0105200ZS	BnaC04G0131200ZS	BnaA03G0163100ZS	BnaC03G0189500ZS
AT2G33835	BnaA05G0105100ZS	BnaC04G0131000ZS	BnaA03G0163200ZS	BnaC03G0189700ZS
AT2G33860	BnaA04G0218800ZS	BnaA05G0104800ZS	BnaC04G0130700ZS	BnaC04G0530100ZS
AT2G33880	BnaA05G0104700ZS	BnaC03G0189900ZS	BnaC04G0130600ZS
AT2G34090	BnaA05G0103700ZS	BnaC09G0459000ZS	BnaC04G0129600ZS
AT2G34150	BnaA05G0103400ZS	BnaC04G0129300ZS
AT2G34260	BnaA04G0220300ZS	BnaC04G0128000ZS	BnaC04G0531900ZS
AT2G34300	BnaA05G0102100ZS
AT2G34380	BnaA04G0220900ZS	BnaC04G0532500ZS
AT2G34480	BnaC03G0406900ZS	BnaA03G0338800ZS	BnaA03G0165800ZS	BnaA04G0221700ZS	BnaC04G0533500ZS	BnaA05G0405500ZS	BnaC03G0192000ZS	BnaC03G0661000ZS	BnaC04G0124700ZS	BnaA08G0206900ZS	BnaC01G0437400ZS
AT2G34500	BnaA05G0100300ZS	BnaC04G0124600ZS	BnaA04G0221800ZS	BnaC04G0533700ZS	BnaC04G0533600ZS
AT2G34570	BnaA05G0099600ZS	BnaC04G0123700ZS	BnaA03G0166100ZS	BnaC03G0192300ZS
AT2G34630	BnaA03G0166300ZS	BnaA05G0098800ZS	BnaC03G0192500ZS	BnaC04G0121700ZS	BnaC04G0535000ZS
AT2G34650	BnaA04G0222600ZS	BnaC04G0535200ZS
AT2G34660	BnaA05G0098500ZS	BnaC04G0121400ZS
AT2G34770	BnaA05G0097500ZS	BnaC04G0120700ZS	BnaA04G0223000ZS	BnaA04G0141200ZS	BnaC04G0431600ZS	BnaA03G0167300ZS	BnaC03G0193300ZS
AT2G34790	BnaA04G0223100ZS	BnaA05G0097300ZS	BnaC04G0120500ZS	BnaC04G0536000ZS
AT2G34830	BnaA04G0223500ZS	BnaC04G0120200ZS	BnaA05G0096900ZS	BnaC04G0536300ZS
AT2G34870	BnaA05G0096700ZS	BnaC04G0119900ZS
AT2G34900	BnaA05G0096500ZS	BnaC04G0119700ZS
AT2G34920	BnaA05G0096300ZS	BnaC04G0119500ZS
AT2G35230	BnaA05G0094000ZS	BnaC04G0112600ZS	BnaA03G0168900ZS	BnaC04G0112700ZS	BnaC03G0195600ZS
AT2G35300	BnaA05G0093500ZS	BnaC04G0112000ZS
AT2G35620	BnaA03G0170100ZS	BnaC03G0197200ZS	BnaA04G0227200ZS	BnaA05G0090200ZS	BnaC04G0541100ZS	BnaC04G0107600ZS
AT2G35630	BnaA03G0170200ZS	BnaC03G0197300ZS	BnaA05G0090100ZS	BnaC04G0107100ZS
AT2G35650	BnaA03G0170400ZS	BnaA04G0227700ZS	BnaC03G0197500ZS	BnaC04G0541900ZS	BnaC04G0541300ZS
AT2G35670	BnaC04G0106700ZS
AT2G35680	BnaA03G0170600ZS	BnaC03G0197800ZS	BnaA05G0089500ZS	BnaC04G0106600ZS	BnaA04G0227900ZS	BnaC04G0542100ZS
AT2G35690	BnaA03G0170700ZS	BnaC03G0198000ZS
AT2G35940	BnaC03G0200500ZS	BnaA05G0089900ZS	BnaC04G0105800ZS
AT2G36270	BnaA05G0087100ZS	BnaC04G0102500ZS	BnaA04G0233000ZS	BnaC04G0548800ZS
AT2G36325	BnaC03G0203100ZS	BnaA03G0174400ZS
AT2G36400	BnaA05G0086200ZS	BnaC04G0101400ZS	BnaA03G0174800ZS	BnaC04G0550200ZS
AT2G36640	BnaC04G0099300ZS
AT2G36720	BnaA04G0236100ZS	BnaC04G0551400ZS
AT2G36985	BnaA09G0494500ZS	BnaC08G0333100ZS	BnaA05G0082400ZS	BnaC04G0095300ZS	BnaA03G0176900ZS	BnaC03G0206800ZS
AT2G37090	BnaA05G0081700ZS	BnaC04G0094600ZS	BnaA04G0238200ZS
AT2G37360	BnaA04G0239700ZS	BnaC04G0554800ZS
AT5G13590	BnaC09G0525300ZS
AT2G37678	BnaA05G0077000ZS	BnaC04G0089400ZS	BnaA04G0242100ZS	BnaC04G0557300ZS
AT2G37700	BnaA04G0242500ZS	BnaC04G0557600ZS	BnaA03G0180700ZS	BnaA05G0076700ZS	BnaC04G0089300ZS	BnaC03G0211700ZS	BnaC03G0211600ZS
AT2G37690	BnaA04G0242300ZS	BnaC03G0211400ZS	BnaC04G0557400ZS
AT2G37870	BnaA04G0243400ZS	BnaA05G0075700ZS	BnaC04G0558300ZS	BnaC04G0088000ZS
AT2G37920	BnaA03G0181800ZS	BnaC03G0212800ZS
AT2G38040	BnaA03G0182500ZS	BnaA05G0074300ZS	BnaC04G0085200ZS	BnaC03G0213800ZS
AT2G38100	BnaA05G0074000ZS	BnaC04G0084800ZS
AT2G38110	BnaA05G0073900ZS	BnaA09G0035000ZS	BnaC04G0560100ZS	BnaC09G0020800ZS	BnaC04G0084700ZS	BnaA04G0245200ZS
AT2G38185	BnaA05G0073200ZS
AT2G38280	BnaA04G0246100ZS	BnaA05G0073000ZS	BnaC04G0083700ZS	BnaC04G0560900ZS
AT2G38440	BnaC03G0216800ZS	BnaC04G0081000ZS	BnaA03G0184800ZS	BnaA05G0071500ZS
AT2G38540	BnaC04G0080200ZS
AT2G38560	BnaA03G0185600ZS	BnaC03G0217700ZS	BnaA05G0070500ZS	BnaC04G0079900ZS
AT2G38770	BnaC04G0078900ZS	BnaC04G0563800ZS	BnaC04G0508200ZS	BnaA05G0069600ZS
AT2G38995	BnaA03G0189400ZS	BnaA05G0068200ZS	BnaA05G0068300ZS	BnaC03G0222700ZS	BnaC04G0077000ZS	BnaA03G0189300ZS	BnaA04G0275400ZS	BnaC03G0222800ZS	BnaC04G0077100ZS
AT2G39080	BnaC03G0223700ZS	BnaA03G0190200ZS	BnaA05G0068100ZS	BnaC04G0077400ZS	BnaC04G0076800ZS
AT2G39350	BnaC04G0075400ZS	BnaA05G0066800ZS
AT2G39770	BnaA05G0063700ZS	BnaC04G0070000ZS	BnaA04G0253700ZS	BnaC03G0227600ZS	BnaC04G0569400ZS	BnaA03G0194300ZS	BnaC07G0114700ZS	BnaC06G0008200ZS
AT2G39800	BnaA05G0063500ZS	BnaC04G0069800ZS	BnaA03G0194400ZS	BnaC03G0227700ZS	BnaC04G0569500ZS	BnaA04G0253600ZS
AT2G39840	BnaA03G0194800ZS	BnaC03G0228200ZS	BnaC04G0069300ZS	BnaA05G0063200ZS
AT4G33150	BnaA03G0535700ZS
AT2G39900	BnaC04G0068700ZS	BnaA03G0195000ZS	BnaC03G0228500ZS
AT2G39970	BnaA05G0061800ZS	BnaC04G0068100ZS	BnaC04G0570700ZS	BnaC09G0311900ZS	BnaA04G0252900ZS	BnaC03G0228800ZS	BnaC06G0250100ZS
AT2G40170	BnaA03G0197000ZS	BnaC03G0230800ZS	BnaC04G0066000ZS	BnaA05G0060000ZS
AT2G40220	BnaA03G0197400ZS	BnaC03G0231100ZS	BnaC04G0065500ZS	BnaA05G0059700ZS
AT2G40475	BnaA03G0198300ZS	BnaA04G0258100ZS	BnaC04G0575400ZS	BnaC04G0019700ZS	BnaC03G0233300ZS	BnaA05G0019100ZS
AT2G40830	BnaA05G0021000ZS	BnaC03G0235900ZS
AT5G43100	BnaC04G0212000ZS
AT2G40900	BnaC04G0022400ZS	BnaA03G0200600ZS	BnaA04G0261700ZS	BnaC04G0578700ZS
AT2G40930	BnaC04G0578900ZS	BnaC04G0022600ZS	BnaA04G0262000ZS	BnaA04G0261900ZS
AT2G40950	BnaC04G0022800ZS	BnaA04G0262200ZS	BnaC04G0579100ZS	BnaC09G0242100ZS	BnaC04G0177900ZS	BnaC04G0570200ZS
AT2G41070	BnaC04G0023300ZS	BnaC04G0579800ZS	BnaA04G0262900ZS
AT2G41210	BnaA03G0201400ZS	BnaA05G0022700ZS	BnaC03G0237900ZS	BnaC04G0024500ZS
AT2G41350	BnaA03G0202500ZS	BnaC03G0239200ZS	BnaA04G0264200ZS	BnaC04G0581400ZS
AT2G41370	BnaA04G0264300ZS	BnaA05G0023900ZS	BnaC04G0025700ZS	BnaC04G0581500ZS
AT2G41400	BnaA09G0435600ZS	BnaC05G0227600ZS
AT2G41475	BnaA05G0024800ZS	BnaC04G0026400ZS	BnaA04G0265200ZS	BnaC04G0582300ZS
AT2G41630	BnaA05G0025600ZS	BnaC04G0027100ZS	BnaA03G0203300ZS	BnaC04G0299900ZS	BnaC03G0240200ZS
AT2G41670	BnaC04G0027500ZS
AT2G41720	BnaA05G0026300ZS	BnaC04G0027900ZS
AT2G41945	BnaA03G0204900ZS	BnaC03G0241600ZS
AT2G41970	BnaA03G0205100ZS	BnaA04G0268300ZS	BnaA05G0028500ZS	BnaC03G0241700ZS	BnaC04G0585600ZS	BnaC04G0030500ZS
AT2G41990	BnaA03G0242200ZS	BnaC03G0286700ZS
AT2G42260	BnaC04G0032200ZS
AT2G42280	BnaC04G0586900ZS	BnaC04G0032300ZS	BnaA04G0269600ZS
AT2G42560	BnaA03G0207000ZS	BnaC03G0243800ZS
AT2G42700	BnaA05G0034200ZS	BnaC04G0036900ZS
AT2G42740	BnaA01G0097300ZS	BnaC01G0119000ZS	BnaC07G0243600ZS	BnaC09G0236200ZS	BnaA02G0295100ZS	BnaC02G0402900ZS	BnaA03G0449800ZS	BnaA09G0537300ZS	BnaA09G0204400ZS
AT5G45775	BnaC07G0425400ZS	BnaA06G0428300ZS
AT2G42790	BnaA05G0033900ZS	BnaC04G0036600ZS
AT2G42840	BnaA04G0272400ZS	BnaA05G0033400ZS	BnaC04G0590000ZS
AT3G53750	BnaC04G0331100ZS	BnaA04G0053000ZS	BnaA07G0185800ZS	BnaC06G0185900ZS	BnaA03G0180200ZS	BnaA05G0077500ZS	BnaC04G0090100ZS	BnaC04G0557000ZS	BnaC08G0338900ZS	BnaC01G0189800ZS	BnaC02G0354700ZS	BnaA09G0498800ZS	BnaC03G0142800ZS	BnaC03G0211000ZS	BnaA04G0241800ZS
AT2G42990	BnaA05G0035300ZS	BnaC04G0038400ZS
AT2G43040	BnaA03G0209100ZS	BnaC03G0246300ZS	BnaC04G0038800ZS	BnaA05G0035700ZS
AT2G43410	BnaA05G0038200ZS	BnaC04G0041700ZS	BnaA09G0542400ZS	BnaC08G0389100ZS
AT2G43650	BnaA03G0212600ZS	BnaC03G0251000ZS
AT3G28230	BnaA04G0277700ZS
AT2G43710	BnaA05G0039900ZS	BnaC04G0043700ZS	BnaA03G0212900ZS	BnaC03G0251400ZS
AT2G43750	BnaA04G0278900ZS	BnaC04G0043900ZS	BnaC04G0597000ZS
AT4G36160	BnaA01G0024300ZS
AT2G43790	BnaA05G0040500ZS	BnaC04G0044200ZS	BnaC08G0390800ZS	BnaA03G0213400ZS	BnaA09G0544700ZS	BnaC03G0251900ZS	BnaC03G0252100ZS
AT2G47510	BnaA05G0004200ZS	BnaC04G0615800ZS
AT2G43800	BnaC04G0044400ZS	BnaA03G0213600ZS	BnaC03G0252200ZS
AT2G43820	BnaA03G0213800ZS	BnaA03G0213700ZS	BnaC04G0044500ZS	BnaA05G0040800ZS	BnaC03G0252300ZS	BnaC03G0252700ZS	BnaA03G0213900ZS	BnaC03G0252500ZS	BnaC03G0252400ZS
AT2G43840	BnaC04G0044600ZS	BnaA05G0040900ZS
AT2G43950	BnaC04G0597900ZS	BnaC07G0395700ZS	BnaC03G0253300ZS	BnaA03G0214800ZS	BnaA04G0279800ZS
AT2G44000	BnaA03G0215000ZS	BnaC03G0253500ZS	BnaC04G0045800ZS
AT2G44060	BnaA03G0215400ZS	BnaA04G0280100ZS	BnaC03G0253900ZS	BnaC04G0598200ZS
AT2G44190	BnaC04G0047200ZS	BnaA05G0043200ZS	BnaA04G0280700ZS	BnaC03G0254600ZS	BnaC04G0598800ZS	BnaA03G0216100ZS
AT2G44340	BnaA03G0216800ZS	BnaA04G0281100ZS	BnaC03G0255300ZS	BnaC04G0048600ZS	BnaC04G0599200ZS
AT5G06060	BnaC02G0022500ZS
AT2G44620	BnaA05G0046600ZS	BnaC04G0052000ZS	BnaA03G0217500ZS	BnaC03G0256000ZS
AT2G44790	BnaA05G0048000ZS	BnaC04G0053700ZS	BnaA03G0218300ZS
AT2G44810	BnaA05G0048300ZS	BnaC04G0054000ZS
AT2G44950	BnaA04G0284400ZS	BnaA05G0049600ZS	BnaC04G0055200ZS	BnaC04G0602600ZS
AT2G44980	BnaA05G0049800ZS	BnaC04G0055400ZS	BnaC07G0427800ZS
AT2G45000	BnaA05G0049900ZS	BnaC04G0055500ZS	BnaC09G0566500ZS
AT2G45180	BnaA03G0219500ZS	BnaC03G0258400ZS
AT2G45170	BnaA04G0285300ZS	BnaC04G0603300ZS
AT2G45190	BnaA03G0219600ZS	BnaC03G0258500ZS	BnaC04G0603400ZS	BnaA07G0201600ZS	BnaC06G0210100ZS	BnaA04G0285400ZS
AT2G45270	BnaA05G0051000ZS	BnaC04G0057200ZS
AT2G45330	BnaA05G0051100ZS	BnaC04G0057300ZS	BnaA05G0051200ZS	BnaA04G0285900ZS	BnaC04G0603900ZS	BnaC02G0310100ZS	BnaC04G0057600ZS
AT2G45430	BnaA04G0286600ZS	BnaA05G0052700ZS	BnaC04G0604700ZS	BnaC04G0058600ZS
AT2G45660	BnaA05G0054300ZS	BnaC04G0606600ZS	BnaC04G0060400ZS	BnaC03G0260300ZS
AT2G45670	BnaA03G0221400ZS	BnaA04G0288000ZS	BnaC03G0260400ZS	BnaC04G0606700ZS
AT2G45690	BnaA05G0054500ZS	BnaC03G0260600ZS	BnaC04G0060600ZS	BnaA03G0221600ZS
AT2G45800	BnaA03G0222300ZS	BnaA05G0055400ZS	BnaC03G0261400ZS	BnaC04G0061700ZS	BnaC04G0607500ZS	BnaA04G0289100ZS
AT2G45970	BnaA05G0056800ZS	BnaC04G0063000ZS
AT2G46020	BnaC03G0262000ZS	BnaA03G0222900ZS	BnaA04G0290800ZS	BnaC04G0609100ZS	BnaC07G0264100ZS	BnaC07G0263900ZS	BnaC07G0264200ZS
AT2G46040	BnaA05G0057300ZS	BnaA04G0291000ZS	BnaC04G0063600ZS
AT2G46070	BnaC04G0063900ZS	BnaC03G0262200ZS	BnaA04G0291200ZS	BnaC04G0609500ZS	BnaA03G0223100ZS	BnaA05G0009800ZS
AT2G46140	BnaA03G0223400ZS	BnaC03G0262500ZS	BnaC04G0609800ZS	BnaA05G0018300ZS	BnaC04G0018800ZS	BnaA04G0291600ZS
AT2G46150	BnaA05G0018200ZS	BnaC04G0018700ZS	BnaC04G0609900ZS
AT2G46210	BnaA05G0017800ZS	BnaC04G0018000ZS
AT2G46225	BnaA03G0223600ZS	BnaA05G0017300ZS	BnaC04G0017700ZS	BnaC06G0136400ZS	BnaC03G0262700ZS
AT2G46300	BnaA03G0223800ZS	BnaC03G0263000ZS
AT2G46310	BnaA05G0016300ZS	BnaC04G0016800ZS
AT2G46340	BnaA03G0224100ZS	BnaA05G0015800ZS	BnaC03G0263500ZS	BnaC04G0016300ZS	BnaA03G0224200ZS
AT2G46590	BnaA03G0225500ZS	BnaC03G0264800ZS	BnaA05G0013500ZS	BnaC04G0013700ZS	BnaA04G0293700ZS	BnaC04G0611300ZS
AT2G46660	BnaA04G0294300ZS	BnaA05G0012500ZS	BnaC04G0013000ZS	BnaC04G0611800ZS
AT2G46720	BnaA05G0012000ZS	BnaC04G0012500ZS
AT2G46770	BnaA04G0295000ZS	BnaA05G0011600ZS	BnaC04G0012100ZS
AT2G47040	BnaA05G0007800ZS	BnaC04G0009700ZS	BnaA03G0226300ZS	BnaC03G0266000ZS
AT2G47240	BnaA04G0297500ZS	BnaC03G0266700ZS	BnaA05G0006100ZS	BnaC04G0614600ZS	BnaC04G0007400ZS	BnaC04G0007500ZS
AT2G47270	BnaC03G0267000ZS
AT2G47460	BnaA05G0004800ZS	BnaC04G0615400ZS	BnaA03G0227800ZS	BnaC03G0268000ZS	BnaC04G0005700ZS
AT2G47470	BnaA03G0227900ZS	BnaC03G0268100ZS	BnaC04G0005400ZS
AT2G47540	BnaA05G0004000ZS	BnaC04G0004100ZS
AT2G47790	BnaA04G0299800ZS	BnaC04G0616900ZS
AT2G47940	BnaA04G0300700ZS	BnaC04G0617500ZS
AT2G47990	BnaA03G0022700ZS	BnaC03G0027600ZS
AT2G48010	BnaA03G0174500ZS	BnaC03G0203300ZS
AT4G36360	BnaA01G0023300ZS
AT2G48110	BnaC04G0004600ZS	BnaC04G0000800ZS
AT4G23882	BnaA04G0301200ZS
AT2G48130	BnaA09G0721800ZS	BnaC04G0618100ZS
AT2G48140	BnaA04G0301300ZS	BnaA09G0721700ZS	BnaC04G0618000ZS
AT3G01150	BnaC05G0564000ZS	BnaA01G0418100ZS	BnaC01G0497000ZS
AT3G01460	BnaC05G0560100ZS	BnaC01G0494500ZS	BnaA01G0420600ZS
AT3G01530	BnaA03G0283300ZS	BnaC03G0340900ZS	BnaC05G0559400ZS
AT3G01610	BnaC03G0164600ZS	BnaC03G0340200ZS	BnaA03G0397200ZS	BnaC03G0386600ZS	BnaC03G0493600ZS	BnaC03G0176600ZS	BnaA03G0282800ZS
AT3G01670	BnaA03G0282500ZS	BnaA05G0493700ZS	BnaC03G0339800ZS	BnaA05G0493800ZS
AT3G01680	BnaA01G0422200ZS	BnaA05G0493900ZS	BnaA05G0494300ZS	BnaC01G0493500ZS
AT3G01700	BnaA05G0494500ZS
AT4G36180	BnaA01G0024200ZS
AT3G01780	BnaA02G0303000ZS	BnaC02G0411700ZS
AT3G02130	BnaA01G0417100ZS	BnaA03G0286200ZS	BnaC03G0344100ZS	BnaC01G0498300ZS
AT3G02140	BnaC05G0566400ZS	BnaA03G0286300ZS	BnaC03G0344200ZS
AT3G02380	BnaA03G0287400ZS	BnaC03G0345500ZS	BnaA01G0416100ZS
AT3G02480	BnaA01G0415100ZS	BnaA03G0287800ZS	BnaA01G0415200ZS	BnaC01G0503200ZS	BnaC03G0345800ZS
AT3G02570	BnaC05G0568800ZS	BnaA01G0414500ZS	BnaC01G0500700ZS	BnaA01G0413800ZS	BnaA01G0194300ZS	BnaA09G0468100ZS
AT3G02590	BnaA03G0288600ZS	BnaC03G0346700ZS	BnaA03G0288700ZS	BnaC01G0500900ZS
AT3G02630	BnaA01G0414100ZS	BnaA03G0288900ZS	BnaA10G0202500ZS	BnaC03G0347000ZS	BnaC09G0500900ZS	BnaC01G0501000ZS
AT3G02660	BnaA03G0289100ZS	BnaC01G0495500ZS	BnaC03G0347300ZS	BnaA01G0419600ZS	BnaC01G0501700ZS
AT3G02810	BnaA03G0289700ZS	BnaA05G0490800ZS	BnaC03G0347900ZS
AT3G02860	BnaA05G0491300ZS	BnaC05G0545200ZS
AT3G03090	BnaA03G0290500ZS	BnaA05G0488400ZS	BnaC05G0547600ZS	BnaC03G0349100ZS	BnaA01G0410800ZS	BnaC01G0504600ZS	BnaC03G0349200ZS	BnaC01G0504700ZS
AT3G03450	BnaA05G0485400ZS	BnaA05G0486300ZS
AT3G03690	BnaA01G0407600ZS	BnaC01G0507700ZS
AT3G03710	BnaA03G0291900ZS	BnaC03G0350900ZS	BnaC05G0552200ZS
AT3G03810	BnaA01G0406400ZS	BnaC01G0508700ZS	BnaC03G0351300ZS	BnaA03G0292600ZS
AT3G03880	BnaC05G0553000ZS
AT3G04080	BnaC05G0555800ZS
AT3G04280	BnaC03G0352300ZS	BnaA05G0483000ZS	BnaC05G0557100ZS	BnaC05G0557000ZS	BnaA03G0293700ZS
AT3G04340	BnaC05G0557500ZS	BnaA05G0482700ZS
AT3G04610	BnaA03G0295200ZS	BnaC03G0353600ZS
AT3G04680	BnaC03G0354200ZS	BnaA03G0295700ZS	BnaC06G0028600ZS
AT4G34670	BnaA01G0401000ZS	BnaC01G0513600ZS
AT3G04790	BnaA05G0480600ZS	BnaC05G0543200ZS
AT3G04870	BnaA05G0480100ZS	BnaC05G0542600ZS
AT3G04945	BnaA09G0384700ZS	BnaC03G0356200ZS	BnaA09G0384600ZS	BnaC05G0541600ZS	BnaA02G0182300ZS	BnaC02G0239700ZS	BnaC05G0541300ZS	BnaA05G0479300ZS	BnaC03G0356100ZS	BnaC05G0541800ZS	BnaA05G0479400ZS
AT3G04600	BnaA01G0400800ZS
AT3G05040	BnaC01G0513800ZS	BnaA06G0351400ZS	BnaC07G0342300ZS	BnaC02G0496900ZS	BnaA02G0370800ZS	BnaA05G0478200ZS
AT3G05180	BnaA01G0399700ZS	BnaA05G0476800ZS	BnaC05G0538100ZS	BnaC01G0514700ZS
AT3G05290	BnaC03G0357800ZS	BnaA09G0386000ZS
AT3G05320	BnaA01G0398900ZS	BnaA05G0475800ZS	BnaC01G0515300ZS	BnaC05G0536800ZS
AT3G05420	BnaC01G0515800ZS	BnaA09G0386300ZS	BnaC05G0535900ZS	BnaC03G0358100ZS	BnaA01G0398100ZS	BnaA05G0474800ZS
AT3G05500	BnaA05G0474300ZS	BnaA01G0397800ZS	BnaC05G0535200ZS
AT3G05510	BnaC03G0358400ZS	BnaA03G0298800ZS
AT3G05530	BnaA03G0299000ZS	BnaA05G0474100ZS	BnaC03G0358600ZS	BnaC05G0534900ZS	Bnascaffold0603G0000100ZS
AT3G05490	BnaA01G0397900ZS
AT5G27840	BnaA02G0373400ZS	BnaA06G0347500ZS	BnaC07G0347000ZS	BnaC02G0499800ZS
AT3G05580	BnaA03G0299300ZS	BnaA05G0473400ZS	BnaC03G0358800ZS	BnaC05G0534300ZS
AT3G05680	BnaC01G0487100ZS	BnaC03G0359600ZS	BnaA03G0300000ZS
AT3G05690	BnaA01G0396200ZS	BnaA03G0300100ZS	BnaC03G0359700ZS	BnaC05G0533300ZS
AT3G05830	BnaA05G0471800ZS	BnaC05G0532400ZS
AT5G26770	BnaA06G0345000ZS
AT3G05900	BnaA05G0471100ZS	BnaC05G0531800ZS	BnaA01G0394700ZS	BnaA03G0300800ZS	BnaC01G0485200ZS
AT3G05960	BnaA03G0301300ZS	BnaC03G0361000ZS	BnaA05G0470400ZS	BnaC05G0531200ZS
AT3G05975	BnaC05G0531000ZS	BnaA05G0470200ZS	BnaC01G0484600ZS
AT3G06100	BnaA05G0468800ZS	BnaC05G0529700ZS
AT3G06350	BnaA01G0392700ZS	BnaC01G0486400ZS	BnaC05G0526900ZS	BnaA03G0303200ZS	BnaA05G0466900ZS	BnaC05G0245000ZS	BnaC03G0363300ZS
AT3G06430	BnaA05G0466000ZS	BnaC05G0526100ZS
AT3G06860	BnaA05G0462800ZS	BnaC05G0522700ZS	BnaA03G0305700ZS	BnaC01G0489200ZS	BnaC03G0367100ZS
AT3G06930	BnaA05G0462500ZS	BnaC05G0522400ZS	BnaC05G0121100ZS
AT3G06985	BnaA05G0462100ZS	BnaC05G0521800ZS	BnaC01G0490900ZS	BnaC05G0521900ZS
AT3G07020	BnaA03G0306600ZS	BnaA05G0461800ZS	BnaC03G0367900ZS	BnaC05G0521600ZS	BnaC01G0491000ZS
AT3G07050	BnaA01G0387500ZS	BnaA05G0461600ZS	BnaC05G0521300ZS	BnaC01G0491200ZS
AT3G07060	BnaA05G0461500ZS	BnaC05G0521200ZS
AT3G07130	BnaA05G0461000ZS	BnaC05G0520500ZS	BnaA01G0386700ZS	BnaA01G0385500ZS
AT3G07300	BnaA01G0385800ZS
AT3G07450	BnaA03G0308900ZS	BnaA05G0458000ZS	BnaC03G0370500ZS	BnaC05G0516800ZS
AT3G07510	BnaA03G0309200ZS	BnaA05G0457500ZS	BnaC03G0370800ZS	BnaC05G0516300ZS
AT3G07610	BnaA05G0456400ZS	BnaC05G0514900ZS
AT3G07960	BnaC03G0373100ZS	BnaA03G0311300ZS	BnaA05G0319400ZS
AT3G07970	BnaA05G0453600ZS	BnaC05G0511700ZS	BnaA03G0311400ZS	BnaC03G0373200ZS
AT3G08030	BnaA01G0424700ZS	BnaA05G0453300ZS	BnaC05G0511400ZS
AT3G08590	BnaC05G0510700ZS	BnaA05G0452400ZS
AT3G08800	BnaC05G0508500ZS	BnaC05G0561900ZS
AT3G08850	BnaA03G0316900ZS	BnaC03G0380300ZS	BnaC05G0508200ZS	BnaC05G0561800ZS
AT3G08900	BnaA05G0445000ZS	BnaC03G0380200ZS	BnaC05G0508000ZS
AT3G08950	BnaA03G0316400ZS	BnaA05G0444400ZS	BnaC03G0379400ZS	BnaC05G0507400ZS
AT3G08970	BnaA05G0444200ZS	BnaC05G0507200ZS
AT3G09190	BnaA03G0316100ZS	BnaC03G0379100ZS	BnaA05G0442900ZS	BnaA05G0443600ZS	BnaC05G0506600ZS	BnaC05G0505900ZS
AT3G09260	BnaC05G0505400ZS	BnaC05G0505500ZS	BnaA08G0075300ZS	BnaC08G0106300ZS
AT3G09930	BnaC05G0499500ZS	BnaA05G0438400ZS
AT3G10110	BnaA08G0257500ZS	BnaA09G0614100ZS	BnaC08G0244900ZS	BnaC08G0469700ZS
AT3G10320	BnaA05G0449900ZS	BnaC05G0498500ZS
AT3G10390	BnaA03G0318500ZS	BnaC03G0381800ZS
AT3G10360	BnaC03G0381700ZS
AT3G10420	BnaC09G0508900ZS	BnaA05G0449500ZS	BnaC05G0498100ZS	BnaC05G0497600ZS
AT3G10480	BnaA03G0319100ZS	BnaC03G0382700ZS	BnaA03G0319000ZS	BnaA10G0237200ZS	BnaC03G0382600ZS	BnaC05G0496400ZS	BnaA05G0449300ZS	BnaA07G0044400ZS	BnaC01G0444400ZS
AT3G10490	BnaA01G0379800ZS	BnaA01G0379900ZS	BnaC01G0477300ZS	BnaC01G0477400ZS
AT3G10660	BnaA05G0447900ZS
AT3G10670	BnaC03G0383500ZS	BnaC05G0494800ZS	BnaA03G0320200ZS
AT3G10800	BnaA01G0376900ZS	BnaA09G0395900ZS	BnaC01G0472100ZS
AT3G10870	BnaA01G0376600ZS	BnaA05G0446500ZS	BnaC05G0493400ZS
AT3G10920	BnaA01G0376200ZS	BnaA05G0446100ZS	BnaC05G0492700ZS	BnaC01G0471300ZS
AT3G11170	BnaC09G0235300ZS	BnaC05G0490400ZS	BnaA03G0322500ZS	BnaA05G0435800ZS	BnaA05G0436000ZS	BnaC03G0386400ZS
AT3G11240	BnaA05G0435300ZS	BnaC05G0489600ZS
AT3G11330	BnaA03G0322800ZS	BnaC03G0387000ZS	BnaC05G0489000ZS	BnaA05G0434900ZS
AT3G11410	BnaA05G0434300ZS	BnaC05G0488500ZS	BnaA01G0374000ZS	BnaC01G0467100ZS
AT3G11430	BnaA05G0429000ZS	BnaC05G0482400ZS	BnaC05G0488300ZS	BnaC05G0482300ZS	BnaC01G0466700ZS	BnaA05G0429100ZS	BnaA05G0434100ZS	BnaA01G0373800ZS
AT3G11440	BnaA05G0433800ZS	BnaC05G0488100ZS	BnaA01G0373700ZS	BnaC01G0466600ZS
AT3G11470	BnaA05G0433500ZS	BnaC05G0487800ZS	BnaC05G0449100ZS
AT3G11580	BnaA03G0324000ZS	BnaA05G0432600ZS	BnaC05G0485900ZS	BnaA01G0373100ZS	BnaC01G0465800ZS	BnaC03G0388900ZS
AT3G11825	BnaC05G0476900ZS
AT3G11900	BnaA03G0325500ZS	BnaA05G0429900ZS	BnaC03G0391300ZS	BnaC05G0483100ZS
AT3G11980	BnaA05G0428700ZS	BnaC05G0482000ZS	BnaA01G0370400ZS	BnaC01G0463100ZS
AT3G12080	BnaA05G0428200ZS	BnaA01G0369900ZS	BnaC05G0481000ZS	BnaC01G0461600ZS
AT3G12120	BnaA01G0369500ZS	BnaA05G0427800ZS	BnaC05G0480500ZS
AT3G12130	BnaA01G0369400ZS	BnaC01G0461100ZS	BnaC05G0480400ZS
AT3G12145	BnaA05G0427500ZS	BnaC05G0479900ZS	BnaA01G0367800ZS	BnaA05G0427400ZS	BnaA02G0023800ZS	BnaC02G0025700ZS	BnaC05G0479500ZS	BnaA06G0038600ZS	BnaA05G0427300ZS	BnaC02G0117000ZS	BnaC05G0479700ZS	BnaC01G0460800ZS
AT3G12160	BnaA01G0367900ZS	BnaA03G0327100ZS	BnaA05G0427000ZS	BnaC01G0460600ZS	BnaC03G0392500ZS	BnaC05G0479300ZS
AT3G12280	BnaA05G0426300ZS	BnaC05G0478600ZS	BnaA03G0327500ZS	BnaC03G0393100ZS	BnaC01G0459900ZS	BnaA01G0368500ZS
AT3G12360	BnaA01G0368800ZS	BnaA05G0425900ZS	BnaC01G0459400ZS	BnaC05G0478200ZS
AT3G12680	BnaA07G0089300ZS	BnaC05G0476100ZS	BnaA05G0424200ZS
AT3G12690	BnaA05G0424100ZS	BnaC05G0476000ZS	BnaA01G0365600ZS	BnaC01G0456200ZS
AT3G12810	BnaA05G0422700ZS	BnaC05G0474700ZS	BnaA01G0364800ZS	BnaC01G0455500ZS
AT3G12960	BnaA01G0363400ZS	BnaC01G0453500ZS
AT3G12977	BnaA03G0330800ZS	BnaA05G0421400ZS	BnaC03G0396900ZS	BnaC05G0473300ZS
AT3G13200	BnaA05G0420000ZS	BnaC05G0471400ZS	BnaA01G0361700ZS	BnaC01G0451700ZS	BnaC05G0471700ZS	BnaC03G0398900ZS
AT3G13220	BnaA01G0361600ZS	BnaC01G0451600ZS
AT3G13300	BnaA05G0419500ZS	BnaC05G0470400ZS	BnaC05G0471000ZS
AT3G13330	BnaA03G0332700ZS	BnaC03G0399700ZS
AT3G15240	BnaA05G0401500ZS
AT3G13490	BnaC05G0468400ZS	BnaC01G0449200ZS
AT3G13530	BnaC01G0448900ZS	BnaA03G0311500ZS	BnaA03G0334000ZS	BnaC03G0373300ZS	BnaC03G0401000ZS	BnaA01G0359700ZS	BnaA05G0416100ZS	BnaC01G0449000ZS
AT3G13540	BnaA01G0359600ZS	BnaC05G0468000ZS	BnaC01G0448800ZS
AT3G15110	BnaA05G0402400ZS
AT3G13550	BnaC05G0467900ZS	BnaA05G0415800ZS
AT3G13670	BnaA03G0334900ZS	BnaC03G0402000ZS	BnaC01G0445900ZS	BnaC05G0466700ZS	BnaA01G0358700ZS	BnaA05G0414600ZS	BnaC01G0445700ZS	BnaA01G0358500ZS	BnaA01G0358800ZS
AT3G13890	BnaA01G0357100ZS	BnaA05G0412600ZS	BnaC01G0443900ZS	BnaC05G0464600ZS
AT3G13960	BnaC05G0463800ZS	BnaA01G0356600ZS	BnaA03G0336200ZS	BnaA05G0412000ZS	BnaC03G0403500ZS	BnaC01G0443400ZS
AT3G14067	BnaC01G0442200ZS	BnaA05G0411200ZS	BnaC05G0462600ZS
AT3G14230	BnaA01G0354500ZS
AT3G14220	BnaC01G0441200ZS
AT3G14270	BnaA03G0337600ZS	BnaC03G0405400ZS	BnaC01G0440600ZS	BnaC05G0497200ZS	BnaA01G0354200ZS	BnaC01G0440700ZS	BnaA06G0189200ZS
AT3G14440	BnaA03G0338300ZS	BnaC03G0406200ZS	BnaC05G0457600ZS	BnaA01G0353200ZS	BnaA05G0407000ZS	BnaC01G0439400ZS
AT3G14820	BnaC01G0436100ZS
AT3G14900	BnaA05G0403600ZS	BnaC05G0452900ZS
AT3G15030	BnaA01G0351100ZS	BnaA03G0339700ZS	BnaA05G0402900ZS	BnaC01G0435000ZS	BnaC03G0408900ZS	BnaC05G0452400ZS
AT3G15170	BnaA01G0350600ZS	BnaC01G0434000ZS	BnaA03G0340500ZS	BnaC05G0451400ZS	BnaC03G0410600ZS
AT3G15270	BnaA01G0350100ZS	BnaC09G0427800ZS	BnaA05G0401200ZS	BnaC05G0450400ZS	BnaC01G0433500ZS
AT3G15354	BnaA01G0349500ZS	BnaA05G0400600ZS	BnaC05G0449600ZS	BnaC01G0432400ZS
AT3G15510	BnaA05G0398400ZS	BnaC05G0446800ZS	BnaA01G0348100ZS	BnaA03G0342000ZS	BnaC03G0412600ZS	BnaC01G0431200ZS	BnaC06G0072000ZS	BnaC03G0412500ZS
AT3G15670	BnaA01G0346800ZS	BnaC01G0429100ZS	BnaA03G0342600ZS	BnaC03G0413400ZS	BnaC05G0444500ZS	BnaA05G0396800ZS
AT3G15850	BnaA05G0395400ZS	BnaC05G0442300ZS	BnaA03G0343200ZS	BnaC03G0414300ZS
AT3G15870	BnaA09G0161700ZS	BnaA03G0343600ZS	BnaA03G0343300ZS	BnaA05G0395300ZS	BnaC03G0414500ZS	BnaC05G0441800ZS	BnaC05G0442200ZS	BnaC09G0179200ZS	BnaA03G0343400ZS
AT3G16000	BnaA05G0394500ZS	BnaC05G0441200ZS	BnaA01G0344300ZS	BnaA03G0344300ZS	BnaA03G0474000ZS	BnaC03G0415800ZS	Bnascaffold0025G0021600ZS
AT3G16240	BnaA05G0392800ZS	BnaC05G0439600ZS	BnaA03G0345300ZS	BnaA01G0342600ZS	BnaC03G0417000ZS	BnaC06G0063000ZS	BnaC01G0423400ZS
AT3G16370	BnaC03G0417500ZS	BnaC05G0437900ZS	BnaA05G0391400ZS
AT4G34310	BnaA01G0038700ZS
AT3G16950	BnaA03G0347600ZS	BnaC03G0419600ZS
AT3G17010	BnaC03G0419900ZS	BnaA03G0347800ZS	BnaC04G0537700ZS	BnaC03G0419800ZS	BnaA05G0387400ZS	BnaC05G0432500ZS
AT3G17910	BnaA05G0380200ZS	BnaC05G0424300ZS	BnaA01G0330800ZS	BnaC01G0408700ZS
AT3G18110	BnaA05G0378300ZS	BnaC05G0421700ZS
AT3G18210	BnaA03G0352700ZS	BnaA05G0377300ZS	BnaC03G0427700ZS	BnaC05G0419600ZS
AT3G18280	BnaA03G0352900ZS	BnaC03G0428100ZS	BnaC05G0418200ZS	BnaA05G0376100ZS	BnaA01G0328000ZS	BnaC01G0406200ZS
AT3G18290	BnaA05G0375900ZS	BnaC01G0405800ZS	BnaC05G0415400ZS	BnaC01G0405900ZS	BnaA01G0327900ZS	BnaC05G0418000ZS
AT3G18360	BnaA01G0327400ZS	BnaC01G0405400ZS
AT3G18390	BnaC03G0428300ZS	BnaA01G0327200ZS	BnaC01G0405100ZS	BnaA03G0353200ZS	BnaC01G0401900ZS
AT3G18570	BnaC01G0403700ZS	BnaA01G0326200ZS	BnaA03G0354100ZS	BnaA05G0373400ZS	BnaC03G0429600ZS	BnaC05G0413200ZS
AT3G18715	BnaA03G0354800ZS	BnaA01G0325000ZS	BnaA05G0371900ZS	BnaC01G0402600ZS	BnaC05G0411000ZS
AT3G18780	BnaA01G0324400ZS	BnaA03G0355300ZS	BnaA05G0371200ZS	BnaC01G0401600ZS	BnaC03G0430900ZS	BnaC05G0410200ZS
AT5G09810	BnaA03G0037300ZS	BnaA10G0247100ZS	BnaC09G0560200ZS	BnaC06G0110300ZS	BnaC07G0115600ZS	BnaC06G0110500ZS	BnaC04G0248300ZS
AT3G20010	BnaC03G0440800ZS
AT3G18850	BnaC05G0408900ZS	BnaA01G0323800ZS	BnaC01G0400700ZS
AT3G19020	BnaA01G0322700ZS	BnaC03G0433800ZS	BnaC01G0399300ZS	BnaA03G0356200ZS
AT3G19170	BnaA01G0321900ZS	BnaA03G0357300ZS	BnaC03G0435300ZS	BnaC01G0398100ZS
AT3G19220	BnaA05G0367600ZS	BnaC05G0403800ZS
AT3G19370	BnaA05G0366000ZS	BnaC05G0401500ZS
AT3G19430	BnaA01G0320600ZS	BnaC01G0396200ZS
AT3G19570	BnaA01G0319500ZS	BnaC01G0394900ZS
AT3G19580	BnaA05G0364000ZS	BnaC05G0398500ZS	BnaA01G0319400ZS	BnaA03G0358900ZS	BnaC01G0394800ZS	BnaC03G0437800ZS
AT3G19700	BnaA01G0318500ZS	BnaC01G0393800ZS
AT3G19770	BnaC05G0395000ZS	BnaA05G0362000ZS
AT3G19780	BnaC05G0396000ZS
AT3G19980	BnaA08G0026300ZS	BnaA03G0360900ZS	BnaA05G0358300ZS	BnaC01G0391500ZS	BnaC03G0781500ZS	BnaA01G0316800ZS
AT3G20190	BnaA01G0315500ZS	BnaC03G0442100ZS	BnaA03G0361800ZS	BnaC01G0390000ZS	BnaC04G0183900ZS
AT3G20440	BnaA05G0353600ZS	BnaC05G0386400ZS
AT3G20510	BnaA05G0352600ZS	BnaC05G0385500ZS
AT3G20410	BnaA03G0363200ZS	BnaC03G0443300ZS
AT3G20550	BnaA03G0363500ZS	BnaC03G0443600ZS	BnaC01G0170100ZS
AT3G20630	BnaA03G0363900ZS	BnaA05G0351500ZS	BnaC03G0444100ZS	BnaC05G0383900ZS
AT3G20740	BnaC01G0386300ZS	BnaA01G0312300ZS	BnaA05G0349900ZS	BnaC05G0382400ZS	BnaA05G0350300ZS	BnaC05G0379500ZS	BnaA05G0350400ZS	BnaC05G0382500ZS
AT3G20840	BnaA01G0310800ZS	BnaA05G0348600ZS	BnaC05G0378600ZS	BnaC01G0385300ZS
AT3G21060	BnaA01G0309300ZS	BnaC01G0383400ZS
AT3G21220	BnaA01G0307900ZS	BnaC01G0381800ZS	BnaA03G0366300ZS	BnaC03G0447000ZS	BnaA03G0366400ZS	BnaC03G0447100ZS
AT3G21320	BnaC03G0448200ZS	BnaA03G0367100ZS	BnaA01G0307300ZS	BnaA05G0344000ZS	BnaC01G0381100ZS	BnaC05G0370000ZS	BnaA03G0367200ZS
AT3G21700	BnaA01G0305300ZS	BnaA03G0369200ZS	BnaC03G0450100ZS	BnaA05G0341500ZS	BnaC05G0366000ZS	BnaC01G0377800ZS
AT3G22142	BnaA01G0303200ZS	BnaC01G0374800ZS
AT3G22200	BnaC05G0361300ZS	BnaA01G0302700ZS	BnaA05G0338000ZS	BnaA05G0338100ZS	BnaC02G0501300ZS	BnaC03G0493100ZS	BnaA05G0338300ZS	BnaC01G0373700ZS
AT3G22360	BnaA01G0301900ZS	BnaC01G0372600ZS
AT3G22370	BnaA03G0371900ZS	BnaC05G0359700ZS	BnaA05G0336800ZS	BnaC03G0454200ZS
AT3G22490	BnaA05G0335500ZS	BnaC05G0356800ZS	BnaA03G0372400ZS	BnaC05G0357500ZS
AT3G22560	BnaC03G0356000ZS	BnaA05G0334800ZS	BnaC05G0355900ZS
AT3G22590	BnaA05G0334700ZS	BnaC05G0355600ZS
AT3G22620	BnaA03G0373000ZS	BnaC03G0456200ZS	BnaA01G0300200ZS	BnaC05G0355500ZS	BnaC01G0370500ZS
AT3G22690	BnaA05G0334100ZS	BnaC05G0355100ZS
AT3G22790	BnaA01G0299300ZS	BnaA05G0333600ZS	BnaC01G0369400ZS	BnaC05G0354200ZS
AT4G14770	BnaA01G0202100ZS	BnaC01G0254100ZS
AT3G22780	BnaA03G0373600ZS	BnaC01G0369500ZS
AT3G22760	BnaA05G0333800ZS	BnaA01G0299500ZS	BnaC01G0369700ZS	BnaC05G0354400ZS
AT3G22880	BnaA01G0298100ZS	BnaC01G0367500ZS	BnaA03G0374200ZS	BnaA05G0332600ZS	BnaC05G0353200ZS
AT3G22990	BnaA05G0331700ZS	BnaC05G0178100ZS	BnaC05G0351200ZS	BnaC08G0307200ZS
AT3G23430	BnaC07G0120500ZS	BnaC01G0358400ZS	BnaA01G0291900ZS	BnaA07G0077600ZS
AT3G23440	BnaA03G0376300ZS	BnaC03G0460600ZS	BnaA07G0077500ZS	BnaC07G0120000ZS
AT3G23530	BnaA07G0076800ZS
AT3G23490	BnaC07G0118800ZS
AT3G23700	BnaA07G0075100ZS	BnaC07G0116700ZS
AT3G23890	BnaA03G0508100ZS	BnaA01G0081500ZS	BnaC01G0098700ZS	BnaC05G0508900ZS	BnaC01G0098800ZS
AT3G23940	BnaA01G0285400ZS	BnaA07G0070200ZS	BnaC01G0349300ZS	BnaC07G0105400ZS
AT3G24225	BnaA07G0072500ZS	BnaC07G0112900ZS	BnaA01G0287300ZS
AT3G24440	BnaA07G0068300ZS	BnaC07G0103400ZS	BnaA07G0068400ZS	BnaC07G0103300ZS
AT3G24560	BnaC07G0101500ZS
AT3G24600	BnaA07G0066600ZS	BnaC07G0100300ZS	BnaA07G0066700ZS	BnaC05G0440700ZS	BnaC07G0100400ZS
AT3G24650	BnaA03G0380800ZS	BnaC03G0468900ZS
AT3G25500	BnaA03G0383400ZS	BnaC03G0472800ZS
AT3G25655	BnaC07G0289600ZS	BnaC07G0289900ZS	BnaA06G0394300ZS
AT3G25710	BnaA06G0393900ZS	BnaC07G0290300ZS	BnaC02G0448000ZS	BnaA02G0333400ZS
AT3G25860	BnaA09G0228700ZS	BnaC09G0268200ZS	BnaA06G0393000ZS	BnaC07G0292500ZS	BnaC08G0043000ZS	BnaA03G0044100ZS	BnaA05G0117100ZS
AT3G26110	BnaA09G0229600ZS	BnaC09G0269300ZS	BnaA06G0391400ZS
AT3G26600	BnaA09G0036000ZS	BnaC09G0021400ZS	BnaA06G0389100ZS
AT3G26610	BnaA06G0389000ZS	BnaC07G0298100ZS
AT3G26960	BnaA09G0037500ZS	BnaC09G0022900ZS	BnaA06G0386400ZS
AT3G27580	BnaA06G0381800ZS	BnaC07G0307300ZS
AT3G27660	BnaA02G0345800ZS	BnaA09G0039900ZS	BnaC02G0465400ZS	BnaC09G0025400ZS
AT3G27670	BnaA06G0381300ZS	BnaC07G0308800ZS	BnaC09G0372100ZS	BnaC05G0270600ZS	Bnascaffold0027G0069100ZS
AT3G27810	BnaA06G0380800ZS	BnaA09G0040300ZS	BnaC07G0309800ZS	BnaC09G0025700ZS
AT3G27950	BnaC02G0466700ZS	BnaA02G0347000ZS	BnaC02G0467400ZS
AT3G28860	BnaA02G0350000ZS	BnaC09G0028200ZS	BnaA09G0042700ZS	BnaC02G0472400ZS	BnaA06G0375000ZS	BnaC07G0316300ZS
AT3G29290	BnaA02G0353600ZS	BnaC07G0319800ZS	BnaA06G0372000ZS	BnaC02G0475500ZS	BnaC02G0476200ZS
AT4G36050	BnaA01G0025300ZS
AT3G29380	BnaC09G0030100ZS	BnaA02G0354300ZS	BnaA06G0158400ZS	BnaA06G0371000ZS	BnaC07G0320700ZS	BnaC02G0476900ZS
AT3G29810	BnaA06G0370200ZS	BnaC03G0170500ZS	BnaC07G0321400ZS	BnaC05G0215700ZS	BnaC07G0394500ZS	BnaC04G0340600ZS	BnaA02G0356500ZS	BnaC02G0479700ZS
AT3G43505	BnaC08G0401100ZS	BnaA07G0161700ZS	BnaC04G0197500ZS
AT3G43570	BnaC02G0429300ZS
AT3G43720	BnaC01G0312000ZS	BnaA01G0250300ZS
AT3G44220	BnaA02G0090500ZS	BnaA10G0166200ZS	BnaC02G0109100ZS	BnaC09G0450000ZS	BnaC03G0600800ZS	BnaA06G0191000ZS
AT3G44380	BnaA06G0189700ZS	BnaC03G0598600ZS
AT3G44460	BnaC03G0598400ZS	BnaA06G0189500ZS
AT3G44530	BnaA06G0188800ZS	BnaC03G0597900ZS	BnaC03G0598000ZS
AT3G44540	BnaA06G0257000ZS	BnaC03G0579500ZS	BnaA10G0164700ZS	BnaA03G0095100ZS	BnaC03G0107600ZS
AT5G22420	BnaC02G0110800ZS
AT5G22500	BnaC09G0448100ZS	BnaA02G0092400ZS	BnaA10G0163900ZS	BnaC02G0111200ZS	BnaC09G0447400ZS	BnaC09G0448300ZS
AT3G44550	BnaA06G0188700ZS	BnaC03G0597600ZS
AT3G45040	BnaA05G0115600ZS	BnaC01G0301800ZS	BnaA01G0234400ZS
AT3G45300	BnaC03G0604800ZS	BnaA06G0185800ZS
AT3G46330	BnaA01G0232500ZS
AT3G46520	BnaA01G0232000ZS	BnaA06G0181800ZS	BnaA06G0258500ZS	BnaC03G0587100ZS	BnaC03G0611100ZS	BnaA10G0149000ZS	BnaC09G0428500ZS	BnaA02G0105600ZS	BnaC01G0296500ZS	BnaA03G0102400ZS	BnaC03G0118000ZS
AT3G46550	BnaA06G0181400ZS	BnaC03G0611300ZS
AT3G46560	BnaA09G0152600ZS	BnaC04G0248600ZS	BnaC09G0166800ZS	BnaA03G0592000ZS
AT3G46740	BnaA01G0230200ZS	BnaC01G0295200ZS	BnaA06G0180700ZS	BnaC03G0612600ZS	BnaA10G0148100ZS	BnaC09G0427200ZS	BnaC03G0070700ZS	BnaC09G0094000ZS	BnaA03G0061500ZS
AT3G47500	BnaC03G0619100ZS	BnaA06G0175400ZS
AT3G47620	BnaA06G0174300ZS	BnaC03G0620400ZS
AT1G69690	BnaC02G0241600ZS	BnaC06G0362700ZS	BnaA02G0183300ZS	BnaA07G0312100ZS
AT3G47700	BnaA06G0173600ZS	BnaC03G0621500ZS
AT3G47710	BnaA06G0173300ZS	BnaC03G0621600ZS
AT3G47870	BnaA06G0171800ZS	BnaC03G0623500ZS
AT3G47960	BnaA06G0262200ZS	BnaC01G0289500ZS	BnaA01G0226600ZS	BnaA06G0171200ZS	BnaC03G0624300ZS
AT3G48110	BnaA07G0248300ZS	BnaC06G0273100ZS	BnaA07G0248400ZS
AT3G48330	BnaA06G0264000ZS	BnaC03G0571500ZS
AT3G48460	BnaC03G0570600ZS	BnaA06G0264600ZS	BnaA06G0167300ZS	BnaC08G0289100ZS
AT3G48470	BnaA06G0264700ZS	BnaC03G0570500ZS
AT3G48720	BnaA06G0165100ZS	BnaC08G0291200ZS	BnaC01G0282800ZS	BnaC01G0282700ZS
AT3G48750	BnaA01G0222200ZS	BnaA06G0164700ZS
AT3G48990	BnaA06G0163000ZS	BnaC08G0293300ZS
AT3G49200	BnaC03G0565200ZS	BnaC01G0279300ZS	BnaA01G0219700ZS	BnaA06G0268200ZS
AT3G49210	BnaA01G0219600ZS	BnaA06G0161000ZS	BnaC01G0279200ZS	BnaC08G0295200ZS
AT3G49240	BnaA06G0268400ZS	BnaC03G0564800ZS	BnaA01G0219100ZS	BnaA06G0160800ZS	BnaC01G0278600ZS	BnaC08G0295400ZS	BnaC08G0295500ZS
AT3G49600	BnaA06G0157600ZS	BnaC08G0298100ZS	BnaC03G0562700ZS	BnaC03G0562600ZS	BnaA06G0270100ZS	BnaA06G0270200ZS
AT3G49670	BnaA03G0413000ZS	BnaC07G0384900ZS
AT3G49700	BnaA03G0413100ZS	BnaA06G0156400ZS	BnaC07G0385100ZS	BnaC08G0299000ZS
AT3G50330	BnaA01G0213600ZS	BnaA09G0470000ZS	BnaC08G0305100ZS
AT2G39710	BnaA04G0254000ZS
AT3G50400	BnaA01G0212900ZS	BnaC01G0267300ZS	BnaC07G0387700ZS	BnaC08G0306800ZS	BnaA03G0415400ZS
AT3G50500	BnaA03G0415900ZS	BnaC07G0388200ZS
AT3G50870	BnaA03G0417500ZS	BnaC07G0390000ZS	BnaA09G0474200ZS	BnaC08G0310800ZS	BnaA07G0148500ZS	BnaC07G0214200ZS
AT3G51060	BnaA09G0475900ZS	BnaC01G0264000ZS	BnaA05G0132500ZS	BnaC08G0313400ZS
AT2G17800	BnaA01G0208000ZS	BnaC01G0030400ZS	BnaC01G0260900ZS
AT3G51300	BnaA03G0420000ZS	BnaA09G0477800ZS	BnaC08G0315500ZS	BnaC07G0392700ZS
AT3G51520	BnaA01G0206700ZS	BnaC01G0259700ZS	BnaA03G0420700ZS	BnaC07G0112100ZS
AT3G51550	BnaC09G0431400ZS	BnaC01G0259600ZS	BnaA01G0206600ZS	BnaA09G0480800ZS	BnaC08G0317500ZS	BnaC07G0393600ZS	BnaA10G0152000ZS
AT3G51590	BnaA09G0481100ZS	BnaC08G0317700ZS	BnaA01G0206300ZS	BnaC01G0259300ZS	BnaC07G0393800ZS
AT3G51610	BnaA01G0206100ZS	BnaC01G0259100ZS	BnaA09G0481300ZS
AT3G51840	BnaA04G0059400ZS	BnaA09G0483400ZS	BnaC04G0350600ZS	BnaC05G0328700ZS	BnaC08G0320100ZS	BnaA03G0554800ZS	BnaC09G0371200ZS	BnaA06G0275500ZS
AT3G52060	BnaA04G0061100ZS	BnaA09G0484900ZS	BnaC04G0348900ZS	BnaC08G0322400ZS
AT3G52080	BnaA03G0423500ZS	BnaA04G0061300ZS	BnaC04G0348700ZS	BnaC07G0396800ZS	BnaC08G0322700ZS
AT3G52130	BnaA09G0485700ZS	BnaA03G0423800ZS	BnaC07G0397000ZS
AT3G52120	BnaC08G0323200ZS
AT3G52160	BnaA03G0424000ZS	BnaC07G0397200ZS
AT3G52250	BnaA03G0424200ZS	BnaA09G0486800ZS	BnaC07G0397600ZS	BnaC08G0324200ZS
AT3G52380	BnaA03G0425200ZS	BnaC07G0398400ZS	BnaA04G0063800ZS	BnaA08G0001200ZS	BnaC04G0346400ZS	BnaA07G0364100ZS
AT3G52470	BnaC04G0345600ZS	BnaA03G0425800ZS	BnaC07G0399000ZS	BnaA04G0064700ZS	BnaA09G0488600ZS	BnaC08G0326400ZS
AT3G52560	BnaA04G0065400ZS	BnaA09G0489400ZS	BnaC04G0344800ZS	BnaC06G0143700ZS	BnaC08G0327800ZS	BnaA05G0150900ZS
AT3G52850	BnaA09G0491600ZS	BnaC08G0330300ZS	BnaA07G0181400ZS	BnaC06G0178900ZS	BnaA05G0070600ZS	BnaC04G0080000ZS
AT3G52910	BnaA09G0492100ZS	BnaC08G0330700ZS	BnaC06G0179600ZS	BnaA04G0068000ZS	BnaA04G0234500ZS	BnaC03G0203600ZS	BnaC04G0340900ZS
AT3G52940	BnaA07G0182200ZS	BnaA04G0068200ZS	BnaC06G0180300ZS	BnaC04G0340700ZS
AT3G53230	BnaA07G0183100ZS	BnaA09G0494200ZS	BnaC06G0181600ZS	BnaC08G0333000ZS
AT3G53510	BnaA10G0111300ZS	BnaC05G0072800ZS	BnaC08G0336700ZS	BnaA09G0496900ZS
AT4G12560	BnaA02G0261200ZS
AT3G54150	BnaA04G0050100ZS	BnaA09G0501500ZS	BnaC04G0327300ZS	BnaC08G0342100ZS
AT3G54170	BnaA07G0187400ZS	BnaA07G0187600ZS	BnaA09G0501600ZS	BnaC06G0188300ZS	BnaC08G0342200ZS	BnaC06G0188100ZS
AT3G54200	BnaA09G0501800ZS	BnaC08G0342400ZS	BnaC06G0188400ZS	BnaA07G0187700ZS
AT3G54300	BnaA09G0502900ZS	BnaC04G0325500ZS	BnaC06G0188600ZS	BnaA07G0187900ZS	BnaA04G0048500ZS	BnaC08G0343500ZS
AT3G54320	BnaA07G0188000ZS	BnaA09G0503100ZS	BnaC08G0343700ZS	BnaC06G0188700ZS
AT3G54340	BnaA04G0048400ZS	BnaC04G0325300ZS	BnaC08G0343800ZS	BnaA09G0503200ZS
AT3G54350	BnaA04G0048300ZS	BnaA07G0188100ZS	BnaC06G0188900ZS
AT3G54430	BnaA09G0503700ZS
AT3G54610	BnaA04G0046800ZS	BnaA09G0504900ZS	BnaC04G0323400ZS	BnaC09G0170900ZS	BnaA09G0505000ZS	BnaA04G0047300ZS	BnaC04G0323700ZS	BnaA02G0362000ZS
AT3G54720	BnaA09G0505800ZS	BnaC08G0346900ZS	BnaA04G0046300ZS	BnaC04G0322500ZS	BnaC08G0081300ZS	BnaC04G0321100ZS
AT3G54770	BnaA09G0506200ZS	BnaC04G0321300ZS	BnaC08G0347400ZS	BnaC05G0375300ZS
AT3G54810	BnaA07G0189700ZS	BnaA09G0506500ZS	BnaC04G0320200ZS	BnaC06G0191000ZS	BnaC08G0347800ZS	BnaA04G0045500ZS
AT3G54800	BnaC08G0347700ZS
AT3G54990	BnaA09G0508900ZS	BnaC06G0192800ZS	BnaC08G0350200ZS
AT3G55010	BnaA09G0509300ZS	BnaC08G0350400ZS	BnaA07G0191200ZS	BnaC06G0193300ZS	BnaC02G0227700ZS	BnaA02G0175500ZS
AT3G55200	BnaA01G0374500ZS	BnaC01G0467700ZS	BnaC09G0067400ZS
AT3G55360	BnaA09G0511300ZS	BnaC08G0352800ZS
AT3G55510	BnaA09G0512700ZS	BnaC08G0354600ZS	BnaC04G0315100ZS	BnaA04G0040800ZS
AT3G55620	BnaC03G0062300ZS	BnaA03G0054300ZS	BnaA09G0513700ZS	BnaC04G0313500ZS	BnaC08G0355800ZS	BnaA04G0039900ZS	BnaC03G0794300ZS
AT3G55770	BnaA09G0514800ZS	BnaC08G0357000ZS	BnaC04G0313000ZS	BnaA04G0039000ZS
AT3G56700	BnaA09G0521800ZS	BnaC06G0200600ZS	BnaC06G0200700ZS	BnaC04G0306000ZS	BnaA04G0034500ZS	BnaA07G0196100ZS	BnaC08G0364900ZS	BnaC06G0200500ZS
AT3G56690	BnaC08G0364700ZS	BnaA09G0521700ZS
AT3G56850	BnaA09G0523000ZS	BnaC08G0366600ZS	BnaA07G0196900ZS	BnaA09G0523300ZS	BnaC06G0201200ZS
AT3G56960	BnaA09G0524800ZS	BnaA07G0197300ZS	BnaC08G0368100ZS	BnaA04G0033100ZS	BnaC04G0304200ZS	BnaA05G0009500ZS	BnaC06G0201600ZS	Bnascaffold0026G0069700ZS	Bnascaffold0026G0069500ZS
AT3G56990	BnaA07G0197400ZS	BnaA09G0525100ZS	BnaC08G0368500ZS	BnaC06G0202300ZS
AT3G57130	BnaA04G0031200ZS	BnaA09G0526500ZS	BnaC08G0370100ZS	BnaC04G0302300ZS	BnaA07G0198000ZS	BnaC06G0203700ZS
AT3G57180	BnaA09G0526800ZS
AT3G15880	BnaA01G0345300ZS	BnaA02G0029800ZS
AT3G57230	BnaC01G0045300ZS	BnaA03G0543200ZS	BnaC07G0519400ZS
AT3G57280	BnaA09G0527700ZS	BnaA07G0198400ZS	BnaC06G0204800ZS	BnaC08G0371700ZS	BnaA04G0029900ZS
AT3G57300	BnaA04G0029700ZS	BnaA09G0527900ZS	BnaC04G0300200ZS	BnaC08G0372200ZS
AT4G17615	BnaC01G0106100ZS
AT3G57310	BnaA06G0044700ZS	BnaA09G0163000ZS	BnaC07G0318400ZS	BnaC07G0318600ZS	BnaC09G0180800ZS	BnaC05G0056400ZS	BnaA09G0163200ZS	BnaA06G0373200ZS
AT3G57390	BnaA03G0571300ZS	BnaA06G0013900ZS	BnaA09G0528500ZS	BnaC08G0373200ZS	BnaA04G0029400ZS	BnaA07G0198700ZS	BnaC04G0299700ZS	BnaC06G0205200ZS	BnaA05G0113200ZS	BnaC06G0074700ZS	BnaC06G0074900ZS
AT3G57410	BnaC08G0373400ZS	BnaA09G0528700ZS
AT3G57510	BnaA07G0199500ZS	BnaC04G0298700ZS	BnaC08G0374200ZS	BnaA09G0529600ZS	BnaA09G0529500ZS	BnaC06G0206500ZS
AT3G57520	BnaA09G0529700ZS	BnaC08G0374300ZS	BnaC06G0206600ZS
AT3G57650	BnaA04G0028300ZS	BnaA09G0530700ZS	BnaC08G0376200ZS	BnaA07G0200200ZS	BnaC06G0207500ZS	BnaC04G0297900ZS
AT3G57670	BnaA04G0028100ZS	BnaA07G0200400ZS	BnaA09G0530900ZS	BnaC08G0376700ZS	BnaC04G0297700ZS	BnaC06G0207900ZS
AT3G20880	BnaA01G0310400ZS	BnaC01G0384900ZS	BnaC05G0378100ZS	BnaA05G0348000ZS
AT3G57870	BnaA04G0027300ZS	BnaA07G0200900ZS	BnaC06G0209300ZS	BnaC05G0325100ZS	BnaC08G0378800ZS	BnaC04G0263000ZS	BnaA04G0006800ZS	BnaA09G0532400ZS
AT3G57880	BnaC04G0295500ZS
AT3G58060	BnaA09G0533700ZS	BnaC08G0380600ZS	BnaA04G0026100ZS	BnaC04G0294000ZS
AT3G58070	BnaA09G0533800ZS	BnaA07G0202300ZS	BnaC08G0380700ZS	BnaC06G0211000ZS
AT3G58160	BnaA07G0202900ZS	BnaC04G0293300ZS	BnaC06G0212100ZS	BnaA04G0025600ZS
AT3G58510	BnaA07G0204800ZS	BnaC06G0214300ZS	BnaA09G0535700ZS	BnaC08G0382900ZS
AT3G58550	BnaC04G0290800ZS	BnaA04G0024000ZS
AT3G58750	BnaA07G0206100ZS	BnaC06G0216100ZS	BnaA04G0022900ZS	BnaC04G0289100ZS	BnaA09G0537800ZS	BnaA09G0538000ZS	BnaC08G0384900ZS	BnaC08G0385100ZS	BnaC08G0385000ZS	BnaA06G0086100ZS
AT3G59030	BnaA07G0206700ZS	BnaC06G0216900ZS
AT3G59220	BnaA09G0540200ZS	BnaA04G0021900ZS	BnaC04G0287100ZS
AT3G59380	BnaA01G0195400ZS	BnaC01G0246300ZS
AT3G59420	BnaA09G0541300ZS	BnaC06G0218500ZS	BnaC08G0388200ZS
AT3G59530	BnaA04G0020700ZS	BnaA09G0542300ZS	BnaC04G0286000ZS	BnaC08G0389000ZS
AT3G59550	BnaC01G0438200ZS	BnaA09G0542600ZS	BnaC04G0285800ZS	BnaC08G0389300ZS
AT3G59790	BnaC06G0221000ZS	BnaC04G0282300ZS	BnaA04G0019800ZS	BnaC04G0282800ZS	BnaA07G0209500ZS	BnaC08G0390900ZS	BnaA09G0544600ZS
AT3G60090	BnaC08G0393200ZS	BnaA09G0546900ZS	BnaC06G0221900ZS	BnaA07G0210500ZS	BnaC04G0279900ZS
AT3G60350	BnaA09G0549300ZS	BnaC08G0395400ZS	BnaA04G0016400ZS	BnaC04G0276500ZS
AT3G60360	BnaA04G0016300ZS	BnaC04G0276400ZS	BnaA09G0549400ZS	BnaC08G0395500ZS
AT3G60460	BnaA07G0211900ZS	BnaC06G0223400ZS	BnaA09G0549900ZS	BnaC08G0396000ZS	BnaC08G0396200ZS
AT3G60740	BnaA04G0014000ZS	BnaC04G0274400ZS	BnaA09G0551900ZS
AT3G60800	BnaA04G0013500ZS	BnaA05G0052300ZS	BnaA09G0552800ZS	BnaC08G0399200ZS	BnaC04G0058200ZS	BnaC04G0273200ZS
AT3G60830	BnaA07G0213500ZS	BnaC06G0226000ZS	BnaA09G0553100ZS	BnaC08G0399500ZS	BnaC04G0272800ZS
AT3G61140	BnaA07G0214500ZS	BnaC06G0227800ZS	BnaA09G0554100ZS	BnaC03G0426500ZS	BnaC08G0400700ZS
AT3G61172	BnaA09G0554400ZS	BnaC08G0401200ZS
AT3G61177	BnaC06G0228500ZS	BnaA07G0261300ZS	BnaC04G0063200ZS	BnaC06G0298300ZS
AT3G61175	BnaC06G0228600ZS	BnaC06G0228700ZS
AT3G61230	BnaA04G0011400ZS	BnaA09G0554900ZS	BnaC06G0228800ZS	BnaC08G0401700ZS	BnaC04G0270100ZS
AT3G61250	BnaA04G0011300ZS	BnaA07G0214900ZS	BnaA09G0555100ZS	BnaC04G0269900ZS	BnaC06G0229100ZS	BnaC08G0401900ZS
AT3G61580	BnaA04G0009900ZS	BnaA07G0216500ZS	BnaA09G0557800ZS	BnaC04G0267100ZS	BnaC06G0231000ZS	BnaC08G0405100ZS
AT3G61630	BnaA09G0558300ZS	BnaC08G0405700ZS	BnaA07G0217000ZS	BnaC06G0231500ZS	BnaC09G0262600ZS
AT3G61710	BnaA07G0217400ZS	BnaC06G0231900ZS
AT3G61730	BnaC06G0232400ZS
AT3G61780	BnaA07G0218100ZS	BnaC06G0232900ZS
AT3G61850	BnaA09G0559500ZS	BnaC06G0233500ZS	BnaC08G0407700ZS	BnaC04G0265700ZS
AT3G61860	BnaA05G0013300ZS	BnaC09G0104400ZS
AT2G46620	BnaC04G0013400ZS
AT3G61880	BnaA04G0008600ZS	BnaA09G0560100ZS	BnaC08G0408300ZS	BnaC04G0265600ZS
AT3G61980	BnaA09G0561000ZS	BnaC08G0409700ZS	BnaC04G0264200ZS	BnaA04G0007700ZS
AT3G62030	BnaA04G0007600ZS	BnaA09G0561600ZS	BnaA10G0148600ZS	BnaC04G0264000ZS	BnaC08G0410200ZS	BnaC09G0428100ZS
AT3G62100	BnaA07G0218900ZS	BnaC06G0234100ZS	BnaA04G0007300ZS	BnaA09G0562300ZS	BnaC04G0263600ZS
AT5G23680	BnaA06G0323000ZS
AT5G60850	BnaA09G0073600ZS
AT2G44600	BnaC04G0600800ZS
AT4G26640	BnaC08G0169700ZS
AT1G02110	BnaA03G0218400ZS
AT5G24930	BnaA09G0066400ZS	BnaC09G0055900ZS
AT3G60320	BnaC03G0256900ZS
AT3G62280	BnaA07G0219800ZS	BnaC06G0235300ZS
AT3G62300	BnaA04G0006200ZS	BnaC04G0262600ZS	BnaC08G0412200ZS	BnaA07G0220000ZS	BnaA09G0563300ZS
AT3G62580	BnaA09G0564800ZS	BnaC08G0414000ZS
AT3G62670	BnaA09G0565700ZS	BnaC08G0414900ZS
AT3G62730	BnaA09G0566100ZS	BnaC08G0415500ZS
AT3G62800	BnaA09G0566700ZS	BnaC08G0416100ZS
AT3G62910	BnaA04G0004500ZS	BnaC04G0259300ZS	BnaC08G0417000ZS
AT3G63080	BnaA04G0003000ZS	BnaC04G0257400ZS	BnaA07G0222500ZS
AT2G48150	BnaC06G0239400ZS
AT1G53320	BnaA05G0161900ZS
AT3G63095	BnaC06G0239600ZS	BnaA09G0568600ZS	BnaA04G0002900ZS
AT3G63210	BnaA04G0001500ZS	BnaC04G0255900ZS	BnaA09G0569600ZS	BnaC08G0419700ZS
AT3G63260	BnaA04G0001300ZS	BnaC04G0255700ZS	BnaC08G0420000ZS
AT3G63250	BnaA09G0569800ZS
AT3G63490	BnaA04G0000500ZS	BnaC04G0254500ZS
AT3G63500	BnaA07G0264800ZS	BnaC06G0296600ZS
AT3G63530	BnaA04G0000300ZS	BnaC04G0254300ZS
AT4G00026	BnaA09G0009000ZS	BnaA09G0505900ZS	BnaC08G0347000ZS	BnaA09G0001700ZS
AT4G00050	BnaC03G0282400ZS	BnaC03G0337900ZS	BnaA03G0239100ZS	BnaA03G0280900ZS	BnaA09G0009500ZS	BnaA09G0001200ZS
AT4G00060	BnaA03G0239200ZS	BnaC03G0282500ZS	BnaC03G0337800ZS
AT4G00080	BnaA03G0239400ZS	BnaA09G0009600ZS	BnaC03G0282600ZS	BnaA09G0001100ZS
AT4G00120	BnaA03G0280800ZS	BnaC03G0337700ZS
AT4G00180	BnaA09G0010100ZS
AT5G53880	BnaA02G0136900ZS
AT4G00220	BnaA09G0010500ZS	BnaA09G0002200ZS	BnaC02G0332100ZS
AT4G00260	BnaC03G0178500ZS	BnaA03G0152800ZS	BnaA04G0164000ZS
AT4G00360	BnaA09G0011800ZS	BnaA02G0248800ZS	BnaC02G0332800ZS
AT4G00450	BnaA03G0280100ZS	BnaA09G0004100ZS	BnaC03G0337100ZS
AT3G24515	BnaA03G0380100ZS
AT4G00620	BnaA09G0013300ZS	BnaA09G0005000ZS	BnaA03G0268600ZS	BnaC03G0322200ZS	BnaC08G0000900ZS
AT4G00650	BnaC09G0329300ZS	BnaA03G0141500ZS	BnaC03G0164100ZS
AT4G01060	BnaA09G0016900ZS	BnaA03G0277000ZS	BnaC03G0334000ZS	BnaA02G0250600ZS	BnaC02G0335900ZS
AT4G01130	BnaA03G0277500ZS	BnaC03G0334600ZS
AT4G01220	BnaA01G0267300ZS	BnaC01G0327200ZS	BnaA03G0278000ZS	BnaC03G0329400ZS	BnaC03G0335000ZS	BnaC09G0006000ZS	BnaC08G0125500ZS
AT4G01410	BnaA03G0275600ZS	BnaA09G0019200ZS	BnaC03G0332400ZS	BnaC09G0002000ZS
AT4G01560	BnaA09G0020200ZS	BnaC09G0003300ZS	BnaA01G0396800ZS	BnaC05G0344200ZS	BnaC05G0244500ZS	BnaC01G0473500ZS
AT4G01575	BnaA03G0275100ZS	BnaC03G0331500ZS	BnaC09G0003500ZS
AT4G01810	BnaA09G0021400ZS	BnaC09G0004800ZS
AT4G01950	BnaA09G0022200ZS	BnaC09G0006300ZS	BnaA03G0273500ZS	BnaC03G0328900ZS
AT4G02020	BnaA09G0022500ZS	BnaC09G0006700ZS
AT4G02270	BnaA02G0253100ZS	BnaC02G0340700ZS	BnaC03G0326200ZS
AT4G02280	BnaA09G0024200ZS	BnaC09G0008900ZS
AT4G02380	BnaC02G0341200ZS	BnaA09G0025200ZS	BnaC09G0009900ZS	BnaA03G0271300ZS	BnaA02G0253700ZS	BnaC03G0326000ZS
AT4G02560	BnaA02G0255500ZS	BnaC02G0344700ZS
AT4G02590	BnaA03G0270300ZS	BnaC03G0324600ZS	BnaC02G0344300ZS	BnaA09G0026700ZS	BnaC09G0011500ZS	BnaA02G0255600ZS
AT4G02600	BnaA02G0255700ZS	BnaC09G0011600ZS	BnaA09G0026800ZS	BnaC02G0344200ZS
AT4G02650	BnaA09G0027300ZS	BnaC09G0012100ZS
AT4G02790	BnaA03G0269300ZS	BnaC03G0323200ZS
AT4G02940	BnaA09G0029000ZS	BnaC09G0013900ZS
AT4G02980	BnaA03G0268000ZS	BnaA09G0029400ZS	BnaC03G0321600ZS	BnaC09G0014200ZS	BnaC09G0016200ZS
AT4G25810	BnaA01G0153200ZS
AT4G03210	BnaA03G0267200ZS	BnaA09G0031300ZS	BnaC03G0320000ZS	BnaC09G0019300ZS
AT4G03430	BnaA08G0141100ZS	BnaC03G0754100ZS	BnaA09G0033200ZS	BnaC09G0017700ZS	BnaA03G0265600ZS	BnaC03G0317400ZS	BnaC03G0317900ZS	BnaC03G0317300ZS
AT4G03560	BnaA03G0265200ZS	BnaA09G0033900ZS	BnaC03G0316800ZS	BnaC09G0018600ZS
AT4G04350	BnaA03G0262100ZS	BnaC03G0312500ZS
AT4G04850	BnaA09G0235500ZS	BnaC09G0276500ZS
AT4G04890	BnaA09G0234900ZS	BnaC09G0276000ZS	BnaA03G0263700ZS	BnaC03G0315100ZS
AT4G04885	BnaA09G0235000ZS	BnaC09G0276100ZS
AT4G04900	BnaA09G0234700ZS	BnaC09G0275400ZS
AT4G04950	BnaA03G0264000ZS	BnaC03G0315400ZS	BnaA09G0234200ZS	BnaC09G0274600ZS
AT4G05160	BnaA09G0231400ZS	BnaC09G0271300ZS	BnaA09G0231500ZS	BnaC09G0271400ZS	BnaC09G0271500ZS
AT4G05220	BnaA09G0230600ZS	BnaC09G0270700ZS
AT4G05410	BnaA03G0264500ZS	BnaC03G0316300ZS	BnaC09G0270000ZS	BnaC06G0319500ZS	BnaC08G0276800ZS	BnaC09G0205000ZS	BnaA06G0342200ZS	BnaA09G0230000ZS
AT4G05440	BnaA09G0034900ZS	BnaC09G0020100ZS
AT4G07410	BnaA03G0246500ZS	BnaC03G0291600ZS
AT4G08150	BnaA03G0246900ZS	BnaC03G0292200ZS
AT4G08670	BnaA03G0248200ZS	BnaC03G0293700ZS	BnaC02G0372300ZS	BnaA09G0265900ZS	BnaC09G0312800ZS	BnaA02G0273300ZS	BnaA02G0260200ZS	BnaC02G0353000ZS
AT4G08685	BnaA03G0248500ZS	BnaC03G0294000ZS
AT4G08790	BnaC09G0312400ZS	BnaA09G0265000ZS
AT4G08850	BnaA03G0248800ZS	BnaC05G0326100ZS	BnaC03G0294600ZS
AT4G08900	BnaA03G0249000ZS	BnaC03G0295100ZS
AT4G08920	BnaC09G0311500ZS	BnaA09G0264500ZS
AT4G09820	BnaA09G0260600ZS	BnaC09G0307700ZS	BnaC09G0307800ZS
AT4G09960	BnaC09G0305900ZS	BnaA09G0259800ZS	BnaC09G0306400ZS	BnaC03G0300400ZS
AT4G10040	BnaA03G0253300ZS	BnaC03G0300700ZS	BnaC09G0305500ZS
AT4G10760	BnaA09G0255500ZS	BnaC09G0299500ZS
AT4G10790	BnaC09G0299200ZS	BnaA03G0257200ZS	BnaC03G0303800ZS	BnaC04G0103700ZS	BnaC09G0289300ZS	BnaC03G0727100ZS	BnaA09G0255200ZS	BnaC04G0517700ZS	BnaC05G0232300ZS	BnaA04G0057000ZS	BnaC05G0351500ZS
AT4G11040	BnaA09G0252700ZS	BnaC09G0298100ZS	BnaA03G0256100ZS	BnaC03G0304900ZS
AT4G11110	BnaC09G0297300ZS
AT4G11150	BnaA02G0268400ZS	BnaA03G0255600ZS	BnaA09G0251900ZS	BnaC02G0365000ZS	BnaC03G0305500ZS	BnaC09G0297000ZS
AT4G11240	BnaA03G0257500ZS	BnaA09G0251000ZS	BnaC03G0305900ZS	BnaC09G0295800ZS
AT4G11720	BnaA09G0246900ZS	BnaC08G0095800ZS	BnaC09G0290800ZS	BnaA09G0404200ZS
AT4G11820	BnaA02G0265100ZS	BnaA09G0245900ZS	BnaC02G0360400ZS
AT4G11850	BnaA09G0245800ZS	BnaC02G0164700ZS	BnaC09G0289600ZS	BnaC03G0307200ZS	BnaC03G0452600ZS	BnaA03G0258400ZS
AT4G11840	BnaA02G0131800ZS	BnaC03G0307300ZS	BnaC03G0307500ZS	BnaC03G0307400ZS
AT4G12620	BnaC01G0083100ZS	BnaC02G0516600ZS	BnaC09G0282800ZS
AT4G13095	BnaC06G0288900ZS
AT4G13270	BnaC08G0076700ZS	BnaA08G0055300ZS
AT4G13380	BnaA09G0522500ZS	BnaC08G0366100ZS
AT4G13560	BnaA07G0070300ZS	BnaC07G0105500ZS
AT4G13750	BnaA08G0053000ZS	BnaC08G0069700ZS	BnaC08G0069400ZS	BnaC08G0069800ZS
AT4G14590	BnaA03G0166800ZS	BnaC03G0192900ZS	BnaC06G0148200ZS
AT4G14720	BnaA01G0203400ZS	BnaA08G0090300ZS	BnaC01G0254700ZS	BnaC08G0129100ZS
AT4G14805	BnaA08G0091100ZS	BnaC08G0130100ZS	BnaA05G0137900ZS	BnaA05G0147800ZS	BnaC06G0147300ZS	BnaC04G0116300ZS
AT4G14880	BnaA01G0201200ZS	BnaC08G0130400ZS	BnaA08G0091500ZS	BnaC01G0252800ZS
AT4G14920	BnaA01G0201000ZS	BnaC01G0252700ZS
AT4G15180	BnaA01G0198400ZS
AT4G15160	BnaC01G0250700ZS	BnaA05G0149900ZS	BnaA08G0092500ZS	BnaC06G0144900ZS	BnaC08G0132300ZS
AT4G15200	BnaA05G0150400ZS	BnaC06G0144200ZS	BnaA01G0198300ZS	BnaC01G0250300ZS	BnaC01G0200100ZS
AT4G15400	BnaA01G0197700ZS	BnaC01G0249700ZS	BnaA03G0426600ZS
AT4G15880	BnaC04G0371700ZS	BnaA03G0430000ZS	BnaA08G0095600ZS	BnaC07G0404200ZS	BnaC08G0137300ZS	BnaA04G0091600ZS
AT4G16110	BnaA01G0191600ZS	BnaA03G0431600ZS	BnaC01G0242300ZS	BnaC07G0406400ZS
AT4G16160	BnaA03G0432300ZS	BnaC07G0407000ZS	BnaC01G0241000ZS	BnaA01G0190300ZS	BnaA08G0099000ZS	BnaC08G0139300ZS
AT4G16230	BnaA03G0433000ZS	BnaC07G0407600ZS
AT4G16280	BnaA01G0189100ZS	BnaC01G0239900ZS
AT4G16340	BnaA01G0188900ZS	BnaC01G0239600ZS
AT4G16700	BnaC01G0234200ZS	BnaC04G0337500ZS	BnaC09G0366500ZS	BnaA01G0183500ZS	BnaC02G0201500ZS	BnaC08G0185200ZS
AT4G16740	BnaA08G0101600ZS	BnaC08G0144600ZS
AT4G16760	BnaA01G0182700ZS	BnaC01G0233300ZS
AT4G16800	BnaA08G0101900ZS	BnaC08G0146000ZS
AT4G16845	BnaA08G0102000ZS	BnaC08G0146200ZS	BnaA01G0182100ZS	BnaC01G0232900ZS	BnaC04G0100100ZS	BnaC04G0106900ZS	BnaA05G0089400ZS
AT4G17000	BnaA01G0181300ZS	BnaC01G0231500ZS
AT4G17060	BnaA01G0180500ZS	BnaC01G0230800ZS
AT4G17070	BnaC08G0147800ZS
AT4G17300	BnaA01G0178400ZS	BnaA08G0104000ZS	BnaC01G0228700ZS	BnaC08G0149200ZS
AT4G17520	BnaA08G0105500ZS	BnaC08G0153300ZS
AT4G17830	BnaA01G0089000ZS	BnaA03G0443300ZS	BnaC01G0108500ZS	BnaC07G0418200ZS
AT4G18120	BnaA01G0090900ZS	BnaC01G0110900ZS
AT4G18170	BnaA03G0445900ZS	BnaA01G0091600ZS	BnaA08G0108000ZS	BnaC08G0157100ZS	BnaC07G0420700ZS	BnaC01G0111600ZS
AT4G18270	BnaA03G0446700ZS	BnaC07G0421600ZS
AT4G18520	BnaA03G0448600ZS	BnaC07G0423600ZS
AT4G18550	BnaC07G0424000ZS	BnaA03G0449000ZS	BnaC01G0116900ZS	BnaA08G0110500ZS	BnaC03G0704900ZS	BnaA01G0095600ZS
AT4G18596	BnaA01G0096000ZS	BnaC01G0117300ZS	BnaA03G0449300ZS	BnaC07G0424200ZS	BnaA08G0110800ZS	BnaC03G0705400ZS	BnaA02G0295600ZS	BnaA09G0204800ZS	BnaC09G0236600ZS	BnaA08G0110900ZS
AT4G18600	BnaA01G0096100ZS	BnaC01G0117400ZS
AT4G18770	BnaA03G0449900ZS	BnaC03G0706500ZS	BnaC07G0425500ZS	BnaA01G0097700ZS	BnaC01G0119400ZS	BnaA08G0111700ZS
AT4G18960	BnaA03G0451500ZS	BnaC07G0427100ZS	BnaC01G0121700ZS	BnaC03G0708200ZS	BnaA01G0099500ZS
AT4G18970	BnaA03G0451600ZS	BnaC07G0427200ZS
AT4G19180	BnaA01G0101000ZS	BnaC01G0123400ZS	BnaC07G0428200ZS
AT4G19230	BnaA03G0453000ZS	BnaC07G0428600ZS	BnaA01G0101700ZS
AT4G19210	BnaC01G0124000ZS
AT4G19350	BnaC01G0124200ZS	BnaA01G0101800ZS
AT4G19600	BnaA08G0115500ZS	BnaC03G0713600ZS	BnaC01G0126800ZS
AT4G19985	BnaA01G0106600ZS	BnaC01G0130100ZS
AT4G20050	BnaA01G0107200ZS	BnaC01G0130700ZS	BnaA03G0456000ZS	BnaC07G0432000ZS	BnaC07G0432100ZS
AT4G20060	BnaA01G0107300ZS	BnaC01G0130800ZS	BnaC03G0717300ZS	BnaC03G0717400ZS	BnaC03G0717500ZS
AT4G20090	BnaA01G0107400ZS	BnaC01G0130900ZS
AT4G20140	BnaA01G0107600ZS	BnaC01G0131100ZS
AT4G20270	BnaA03G0457400ZS	BnaC07G0433100ZS	BnaA08G0118000ZS	BnaC03G0718700ZS	BnaA01G0108400ZS
AT4G20400	BnaA01G0109600ZS	BnaC01G0133300ZS
AT4G20740	BnaA01G0110300ZS	BnaC01G0133900ZS
AT4G20870	BnaA01G0111400ZS	BnaC01G0135000ZS
AT4G20910	BnaC01G0135300ZS	BnaA01G0111800ZS	BnaC01G0160600ZS	BnaC01G0135500ZS
AT4G21190	BnaA01G0114100ZS	BnaC01G0139100ZS	BnaA03G0459800ZS	BnaC07G0435800ZS	BnaC04G0227900ZS
AT4G21330	BnaA01G0115100ZS	BnaC03G0722800ZS
AT5G11940	BnaC01G0140300ZS
AT4G21534	BnaA08G0120900ZS	BnaC03G0721900ZS
AT4G21540	BnaC07G0437100ZS	BnaA03G0461000ZS
AT4G21590	BnaA08G0120600ZS	BnaC03G0721300ZS	BnaC03G0721500ZS	BnaC03G0721400ZS
AT4G21710	BnaA01G0118200ZS	BnaC01G0144200ZS	BnaA08G0123800ZS	BnaC03G0725500ZS	BnaA03G0461900ZS	BnaA08G0119800ZS	BnaC03G0720500ZS	BnaC05G0379600ZS	BnaC09G0410800ZS	BnaC07G0438000ZS	BnaC08G0198300ZS	BnaC07G0437900ZS
AT4G21750	BnaA01G0118700ZS	BnaA08G0123900ZS	BnaC03G0725800ZS	BnaA03G0462400ZS	BnaC01G0144900ZS	BnaC07G0438400ZS
AT4G21800	BnaA01G0119200ZS	BnaA08G0124100ZS	BnaC01G0145400ZS	BnaC03G0725900ZS
AT4G21980	BnaA03G0463600ZS	BnaC07G0439500ZS	BnaC03G0717800ZS	BnaA01G0120800ZS	BnaA02G0259100ZS	BnaC01G0148300ZS	BnaC02G0351500ZS	BnaC09G0277900ZS
AT4G20130	BnaA08G0117200ZS
AT4G22130	BnaA01G0121800ZS
AT4G22140	BnaC01G0150500ZS	BnaA08G0125400ZS	BnaC03G0728700ZS	BnaA03G0465000ZS	BnaC07G0440000ZS
AT4G22460	BnaC01G0154200ZS
AT4G22490	BnaA03G0466400ZS	BnaC07G0441900ZS
AT4G22520	BnaA01G0124600ZS	BnaC01G0154900ZS
AT4G22600	BnaA01G0125200ZS	BnaC01G0155500ZS	BnaA03G0466900ZS	BnaC07G0442400ZS	BnaC07G0442500ZS	BnaA03G0466800ZS	BnaC07G0442700ZS
AT4G22666	BnaA08G0127200ZS	BnaA01G0125400ZS	BnaC03G0731100ZS
AT4G22753	BnaC01G0156900ZS
AT4G22880	BnaA01G0127300ZS	BnaA03G0469300ZS	BnaC01G0158400ZS	BnaC07G0445600ZS
AT4G22970	BnaC01G0160000ZS	BnaA03G0470100ZS
AT4G23250	BnaC07G0448500ZS	BnaA03G0471400ZS	BnaA04G0076500ZS	BnaC03G0734600ZS	BnaC07G0448600ZS
AT4G23610	BnaA01G0132300ZS	BnaC01G0169000ZS
AT4G23930	BnaA01G0135200ZS	BnaA03G0476800ZS	BnaC01G0173800ZS	BnaC07G0455100ZS	BnaC09G0154600ZS
AT4G23950	BnaC01G0174000ZS	BnaC07G0455200ZS
AT4G23940	BnaA01G0135300ZS
AT4G24150	BnaC01G0176000ZS	BnaC07G0456400ZS	BnaA03G0478100ZS	BnaA01G0137600ZS
AT4G24160	BnaA01G0137800ZS	BnaA03G0478200ZS	BnaC01G0176100ZS	BnaC07G0456500ZS
AT4G24190	BnaA03G0478400ZS	BnaC07G0456700ZS	BnaC01G0176600ZS	BnaC08G0158600ZS	BnaA08G0176500ZS	BnaA01G0138200ZS
AT4G24210	BnaA01G0138400ZS	BnaC01G0176800ZS
AT4G24250	BnaA01G0138800ZS	BnaA03G0478900ZS	BnaC01G0177400ZS	BnaC07G0457300ZS
AT4G24580	BnaC01G0180800ZS	BnaA08G0175100ZS	BnaC07G0459000ZS	BnaC08G0160300ZS	BnaA03G0480800ZS	BnaA01G0141800ZS
AT4G24620	BnaA01G0142100ZS	BnaC01G0181100ZS	BnaA03G0481100ZS	BnaC07G0459300ZS
AT4G24670	BnaA01G0142500ZS	BnaC01G0181500ZS
AT4G24900	BnaA01G0144600ZS	BnaC01G0183600ZS
AT4G24972	BnaA01G0145300ZS	BnaC01G0184500ZS
AT4G25010	BnaC01G0184700ZS	BnaA03G0483000ZS	BnaC07G0461000ZS	BnaA08G0174000ZS	BnaC08G0164100ZS
AT4G25140	BnaA03G0484200ZS	BnaA08G0173700ZS	BnaC07G0462300ZS	BnaC08G0164400ZS	BnaA01G0146600ZS	BnaC01G0186400ZS
AT4G25350	BnaA08G0173200ZS	BnaC07G0463900ZS	BnaC08G0165000ZS
AT4G25530	BnaA01G0150700ZS	BnaC01G0191300ZS
AT4G25630	BnaA01G0151400ZS	BnaC01G0192100ZS	BnaA02G0145100ZS	BnaA03G0488000ZS	BnaC05G0256000ZS	BnaC09G0344000ZS	BnaC08G0166700ZS	BnaA02G0041000ZS	BnaA07G0088300ZS	BnaC08G0441500ZS
AT4G25640	BnaA01G0151500ZS	BnaC01G0192200ZS	BnaA03G0488100ZS	BnaC07G0466600ZS	BnaC08G0166900ZS	BnaA08G0171900ZS
AT4G26000	BnaA01G0155000ZS	BnaA03G0489600ZS	BnaC07G0468000ZS	BnaC01G0196600ZS	BnaC08G0168400ZS
AT4G26300	BnaA01G0157900ZS	BnaA05G0413100ZS	BnaA08G0170400ZS	BnaC07G0469900ZS	BnaC01G0201100ZS	BnaC08G0169200ZS	BnaA03G0491500ZS	BnaC07G0521800ZS
AT4G26330	BnaA03G0491800ZS	BnaC07G0470200ZS
AT4G26420	BnaA01G0158600ZS	BnaC08G0169300ZS	BnaC01G0202500ZS	BnaC08G0169400ZS
AT4G26466	BnaA03G0492700ZS	BnaC07G0471300ZS
AT4G26500	BnaA01G0159400ZS	BnaC01G0203900ZS	BnaC09G0261800ZS
AT4G26700	BnaA01G0161300ZS	BnaC01G0206200ZS
AT4G26720	BnaA03G0494100ZS	BnaC01G0206400ZS	BnaC07G0473500ZS
AT4G26740	BnaA01G0161500ZS	BnaC01G0206600ZS	BnaC08G0170100ZS
AT4G26790	BnaA01G0162000ZS	BnaC01G0208800ZS
AT4G26880	BnaA01G0162600ZS	BnaC01G0209400ZS
AT4G27030	BnaA01G0163900ZS	BnaA08G0168400ZS	BnaC01G0210300ZS	BnaA08G0168500ZS	BnaC08G0171200ZS	BnaC08G0171600ZS	BnaC01G0210500ZS
AT4G27170	BnaA01G0165000ZS	BnaA03G0496300ZS	BnaC01G0211700ZS	BnaC03G0087500ZS	BnaC08G0172300ZS	BnaC01G0211800ZS	BnaC01G0336200ZS
AT4G27160	BnaC07G0474800ZS	BnaA03G0496500ZS
AT4G27330	BnaC07G0475500ZS	BnaA01G0166300ZS	BnaC01G0213600ZS	BnaA03G0497300ZS
AT4G27400	BnaA03G0497500ZS	BnaC07G0475700ZS
AT4G27410	BnaA03G0497600ZS	BnaC07G0475800ZS	BnaA01G0166900ZS	BnaC01G0214200ZS	BnaC09G0006200ZS
AT4G27630	BnaA01G0169600ZS	BnaC01G0217800ZS
AT4G27750	BnaA01G0172100ZS	BnaC01G0220000ZS
AT4G28030	BnaC07G0480100ZS	BnaA03G0501600ZS	BnaC01G0222900ZS
AT4G28110	BnaA01G0174800ZS	BnaC01G0223800ZS	BnaA03G0502400ZS	BnaC07G0480700ZS
AT4G28190	BnaA01G0175200ZS	BnaA03G0503000ZS	BnaC01G0224600ZS	BnaC07G0481300ZS
AT4G28210	BnaC01G0224700ZS	BnaC07G0481400ZS	BnaA01G0175400ZS	BnaA03G0503100ZS
AT4G28260	BnaA03G0503500ZS	BnaA08G0164400ZS	BnaC07G0481900ZS	BnaC08G0176800ZS
AT4G28320	BnaA01G0176300ZS	BnaC01G0225900ZS
AT4G28395	BnaA03G0504200ZS	BnaC07G0482600ZS
AT4G28490	BnaA01G0085100ZS	BnaC01G0103500ZS
AT4G28520	BnaA01G0084800ZS	BnaA08G0162900ZS	BnaC01G0103200ZS
AT4G28530	BnaA01G0084700ZS	BnaC01G0103100ZS	BnaA08G0162800ZS	BnaC08G0178900ZS	BnaC07G0483900ZS
AT4G28600	BnaA06G0255400ZS	BnaA01G0084400ZS	BnaC01G0102700ZS	BnaC08G0179400ZS	BnaA08G0162400ZS
AT4G28780	BnaA01G0082700ZS	BnaC01G0100300ZS
AT4G29010	BnaC07G0486800ZS	BnaA06G0115100ZS	BnaC01G0098300ZS	BnaA01G0081100ZS	BnaC08G0180400ZS	BnaA03G0508400ZS	BnaA08G0161300ZS	BnaA03G0013200ZS
AT4G29060	BnaA01G0080400ZS	BnaC01G0097700ZS
AT4G29170	BnaA03G0509600ZS	BnaC07G0487800ZS	BnaC08G0084300ZS
AT4G29273	BnaA09G0425200ZS
AT4G29300	BnaC03G0768400ZS
AT4G29305	BnaC03G0697100ZS	BnaA08G0180200ZS	BnaC03G0697600ZS	BnaC03G0768500ZS
AT4G29340	BnaA01G0079100ZS	BnaA03G0510800ZS	BnaA08G0159600ZS	BnaC01G0095700ZS	BnaC03G0779300ZS	BnaC07G0489100ZS
AT4G29380	BnaA01G0078200ZS	BnaC01G0094700ZS	BnaA01G0078400ZS	BnaA09G0446500ZS	BnaC09G0020600ZS
AT4G29460	BnaA01G0077400ZS	BnaC01G0093800ZS
AT4G29540	BnaC01G0092000ZS	BnaC03G0778400ZS
AT4G29660	BnaA01G0076700ZS	BnaC01G0092400ZS
AT4G29830	BnaA01G0075300ZS	BnaA08G0157800ZS	BnaC01G0089200ZS	BnaC03G0777100ZS
AT4G29860	BnaC01G0088900ZS
AT4G29910	BnaA07G0197800ZS	BnaA09G0526300ZS	BnaC06G0203000ZS	BnaC06G0203200ZS	BnaC09G0413300ZS
AT4G29940	BnaA01G0073700ZS	BnaA08G0157200ZS	BnaC01G0087100ZS	BnaC03G0776000ZS
AT4G30064	BnaA06G0349800ZS	BnaA01G0072700ZS	BnaC07G0344400ZS	BnaC03G0490800ZS
AT4G30070	BnaC06G0139200ZS	BnaC07G0493700ZS	BnaA03G0514900ZS	BnaA07G0103300ZS	BnaC07G0539000ZS
AT4G30074	BnaA03G0515000ZS	BnaC07G0504300ZS	BnaA08G0156700ZS	BnaC03G0775500ZS	BnaC07G0493800ZS	BnaA03G0513200ZS	BnaA08G0156800ZS
AT4G30160	BnaA08G0156300ZS	BnaA01G0071900ZS	BnaA03G0515800ZS	BnaC01G0085100ZS	BnaC03G0774700ZS	BnaA09G0543400ZS	BnaC07G0494300ZS
AT4G30140	BnaC01G0085400ZS	BnaC03G0774900ZS	BnaA08G0156600ZS	BnaC03G0775100ZS
AT4G30200	BnaA08G0156000ZS	BnaC03G0774400ZS	BnaA01G0071400ZS	BnaA03G0516300ZS	BnaC07G0495000ZS	BnaA06G0310800ZS	BnaC01G0084500ZS
AT4G30340	BnaA01G0070200ZS	BnaC01G0083300ZS
AT4G30880	BnaC03G0426100ZS	BnaA01G0065500ZS	BnaC01G0078600ZS	BnaA03G0351200ZS
AT4G30930	BnaA01G0065000ZS	BnaC01G0078100ZS	BnaA03G0522800ZS	BnaA08G0153400ZS
AT4G30980	BnaA01G0064700ZS	BnaC01G0077700ZS
AT4G31160	BnaA08G0151200ZS	BnaC03G0767600ZS	BnaA03G0524500ZS	BnaC07G0502500ZS
AT4G31380	BnaA08G0150300ZS	BnaC03G0766300ZS	BnaC01G0074600ZS	BnaA03G0525600ZS	BnaC07G0503500ZS
AT4G31400	BnaA08G0150200ZS	BnaC03G0766200ZS	BnaA03G0525700ZS	BnaC07G0503600ZS
AT4G31770	BnaA03G0528300ZS	BnaA08G0148500ZS	BnaC03G0763400ZS	BnaC07G0506000ZS
AT4G31780	BnaA01G0058800ZS	BnaA03G0528400ZS	BnaC01G0070600ZS	BnaC07G0506100ZS
AT4G31910	BnaA03G0529500ZS
AT4G32400	BnaC01G0063600ZS	BnaA09G0574500ZS	BnaC08G0425900ZS	BnaA01G0054300ZS
AT4G32460	BnaC01G0063000ZS	BnaA01G0053800ZS
AT4G32551	BnaA03G0532800ZS	BnaC07G0509700ZS	BnaC03G0759800ZS	BnaC01G0062000ZS	BnaA08G0145900ZS	BnaA01G0052900ZS
AT4G32720	BnaA01G0051100ZS	BnaC01G0059900ZS	BnaC03G0741200ZS	BnaA10G0238200ZS	BnaC01G0066500ZS	BnaC04G0507800ZS	BnaC06G0255400ZS	BnaA01G0288000ZS
AT4G32830	BnaA08G0144000ZS	BnaC03G0757700ZS	BnaC01G0059000ZS	BnaA01G0050300ZS	BnaC03G0045700ZS	BnaA01G0202800ZS
AT4G32940	BnaA01G0049100ZS	BnaC01G0056000ZS
AT4G32980	BnaA01G0048800ZS	BnaA03G0534800ZS	BnaC01G0055800ZS	BnaC01G0058100ZS	BnaC07G0511600ZS	BnaC01G0202000ZS	BnaC07G0511700ZS
AT4G33050	BnaA08G0143200ZS	BnaC01G0055200ZS	BnaC03G0756500ZS	BnaA01G0048200ZS
AT4G33240	BnaA01G0046300ZS	BnaC01G0053100ZS	BnaC01G0057400ZS
AT4G33430	BnaA03G0536900ZS	BnaC07G0513700ZS	BnaC01G0051600ZS	BnaA01G0045300ZS	BnaA08G0141600ZS	BnaC03G0754600ZS
AT4G33460	BnaA01G0045000ZS	BnaC01G0051300ZS
AT4G33495	BnaA01G0044500ZS	BnaC01G0050800ZS
AT4G33650	BnaA01G0043500ZS	BnaA03G0538500ZS	BnaA08G0140300ZS	BnaC07G0514900ZS	BnaC01G0049800ZS	BnaC03G0753300ZS
AT4G33790	BnaA01G0042600ZS	BnaA08G0139800ZS	BnaC01G0048500ZS	BnaC03G0752500ZS
AT4G18750	BnaA01G0097500ZS	BnaC01G0119200ZS
AT4G33990	BnaA02G0090000ZS	BnaC02G0108600ZS
AT4G34110	BnaC03G0489800ZS	BnaA01G0040800ZS	BnaA08G0138100ZS	BnaC03G0749300ZS	BnaA09G0107200ZS	BnaC01G0046800ZS	BnaC01G0361900ZS	BnaC07G0071700ZS	BnaA03G0395200ZS
AT4G34200	BnaA01G0039900ZS	BnaC01G0045700ZS	BnaA03G0543100ZS	BnaA08G0136800ZS	BnaC07G0519100ZS	BnaC03G0747700ZS
AT3G15730	BnaA01G0346300ZS	BnaC01G0428500ZS	BnaC03G0413900ZS	BnaA05G0396000ZS	BnaC05G0443200ZS
AT4G34220	BnaC01G0045400ZS
AT4G34250	BnaA03G0543500ZS	BnaC07G0520500ZS	BnaA01G0039300ZS	BnaC01G0045000ZS	BnaC07G0519900ZS
AT4G34510	BnaA08G0134800ZS	BnaC03G0746000ZS
AT4G34520	BnaA03G0397300ZS	BnaC03G0494000ZS	BnaA08G0134700ZS	BnaC03G0745900ZS
AT4G34530	BnaA01G0037200ZS	BnaC01G0042600ZS	BnaA08G0134600ZS	BnaC03G0745700ZS
AT4G34620	BnaA01G0036500ZS	BnaC01G0041900ZS
AT4G34700	BnaA03G0546100ZS	BnaC07G0522600ZS	BnaA01G0035900ZS	BnaC03G0744500ZS	BnaA08G0133700ZS
AT4G34710	BnaA03G0546200ZS	BnaC07G0522700ZS	BnaA01G0035700ZS	BnaC01G0041200ZS	BnaA01G0035800ZS	BnaA08G0133500ZS	BnaC03G0743900ZS	BnaA10G0265000ZS	BnaC03G0744200ZS	BnaC01G0041300ZS
AT4G34850	BnaA01G0034500ZS	BnaA03G0546900ZS	BnaA08G0132500ZS	BnaC03G0742300ZS	BnaC07G0523400ZS	BnaC01G0039400ZS
AT4G34940	BnaA01G0033800ZS	BnaC01G0038800ZS	BnaA08G0132000ZS	BnaC03G0741800ZS
AT4G35170	BnaA03G0548500ZS	BnaC07G0525300ZS
AT4G35440	BnaA01G0029700ZS
AT4G35420	BnaA08G0180000ZS	BnaC01G0034600ZS	BnaC03G0697800ZS
AT4G35540	BnaA01G0029000ZS	BnaC03G0698300ZS
AT4G36110	BnaA01G0024800ZS
AT4G35650	BnaA08G0179100ZS	BnaC03G0699300ZS
AT4G35900	BnaA01G0026200ZS	BnaA08G0176900ZS	BnaC01G0031000ZS	BnaA03G0552500ZS	BnaC07G0528800ZS	BnaC03G0701500ZS
AT4G36030	BnaA03G0553300ZS	BnaC07G0529600ZS
AT4G36120	BnaA01G0024700ZS	BnaC01G0029100ZS
AT4G36260	BnaA01G0023500ZS	BnaA03G0554300ZS	BnaC01G0027600ZS	BnaC07G0530800ZS
AT4G36480	BnaA01G0022700ZS	BnaA03G0555600ZS	BnaC07G0531900ZS
AT4G36540	BnaA03G0555900ZS	BnaA08G0182700ZS	BnaC03G0694400ZS	BnaC07G0532200ZS
AT4G36630	BnaA03G0556200ZS	BnaC07G0532700ZS	BnaC03G0693400ZS	BnaC03G0693300ZS
AT4G36800	BnaA09G0117900ZS	BnaC09G0122600ZS
AT4G36890	BnaA01G0016400ZS	BnaC01G0019200ZS
AT4G36920	BnaA03G0561000ZS	BnaC01G0019400ZS	BnaA01G0016800ZS	BnaC07G0536500ZS
AT4G38060	BnaA01G0010200ZS
AT4G36930	BnaA08G0185800ZS	BnaC01G0019500ZS	BnaC03G0689500ZS
AT4G40010	BnaA01G0009300ZS
AT4G37050	BnaA03G0560000ZS	BnaC01G0020500ZS	BnaC07G0535500ZS
AT4G37300	BnaA01G0015600ZS	BnaC01G0018400ZS	BnaC07G0537300ZS
AT4G37470	BnaA03G0562500ZS	BnaA05G0038800ZS	BnaA08G0186700ZS	BnaC03G0687400ZS	BnaC04G0042200ZS	BnaC07G0538200ZS
AT4G37610	BnaA03G0563700ZS	BnaC07G0538900ZS	BnaA01G0013200ZS	BnaC01G0015600ZS
AT4G37690	BnaA03G0564600ZS	BnaC07G0539700ZS
AT4G37740	BnaA01G0012700ZS	BnaC01G0015000ZS	BnaC07G0540300ZS
AT2G05642	BnaA03G0565200ZS	BnaC02G0321400ZS
AT4G37890	BnaA03G0566300ZS	BnaC07G0541100ZS
AT4G38130	BnaA01G0402200ZS	BnaC01G0512800ZS
AT4G38430	BnaA07G0071300ZS	BnaC07G0110200ZS
AT4G38960	BnaA08G0198700ZS	BnaC03G0671800ZS	BnaC07G0546500ZS	BnaA06G0449400ZS
AT2G21320	BnaC08G0453700ZS	BnaA09G0599800ZS
AT4G38970	BnaA06G0449300ZS	BnaA08G0198600ZS	BnaC01G0002600ZS	BnaC03G0671900ZS	BnaC07G0546400ZS	BnaA01G0003000ZS
AT4G39090	BnaA01G0003600ZS	BnaC01G0003600ZS	BnaA08G0197700ZS	BnaC03G0673000ZS
AT4G39100	BnaA08G0197600ZS	BnaC03G0673100ZS
AT4G39400	BnaA08G0195700ZS	BnaC03G0675400ZS	BnaA01G0005000ZS	BnaA06G0447500ZS	BnaC07G0544800ZS	BnaC01G0005300ZS
AT4G39540	BnaA01G0005400ZS	BnaC01G0006100ZS
AT4G39620	BnaA01G0006200ZS	BnaC01G0007100ZS
AT4G39800	BnaC01G0009000ZS	BnaC09G0556000ZS	BnaA01G0007900ZS
AT4G39850	BnaA08G0193000ZS	BnaC03G0680000ZS	BnaC07G0542200ZS
AT5G01075	BnaC02G0003800ZS	BnaA02G0006400ZS
AT5G01450	BnaC03G0005100ZS	BnaA03G0003000ZS
AT5G01540	BnaA03G0002600ZS	BnaC03G0004600ZS
AT5G01550	BnaA02G0004300ZS	BnaC09G0622600ZS	BnaC07G0498900ZS	BnaC09G0236500ZS	BnaC09G0236400ZS	BnaC02G0001700ZS
AT5G01560	BnaA03G0115000ZS	BnaA03G0002500ZS	BnaC03G0004500ZS	BnaC03G0133300ZS
AT5G01940	BnaA03G0000600ZS
AT5G01930	BnaC03G0002300ZS
AT5G02030	BnaA03G0004800ZS	BnaA10G0299500ZS	BnaC02G0004200ZS	BnaC09G0620200ZS	BnaC03G0008000ZS
AT5G02110	BnaC03G0008500ZS	BnaA03G0005400ZS	BnaC09G0619700ZS	BnaA10G0299100ZS
AT5G02190	BnaA02G0006900ZS	BnaC02G0004400ZS
AT5G02250	BnaC09G0618800ZS	BnaA10G0298200ZS
AT5G02310	BnaA10G0297700ZS	BnaC02G0004900ZS	BnaC03G0009400ZS	BnaC09G0618300ZS	BnaA03G0006000ZS	BnaA02G0007400ZS
AT5G03080	BnaA02G0010600ZS	BnaC02G0007900ZS	BnaC09G0613000ZS	BnaA10G0293300ZS
AT5G03220	BnaA02G0011400ZS	BnaA10G0292600ZS	BnaC09G0612000ZS
AT5G03300	BnaA03G0009700ZS	BnaC03G0013700ZS	BnaA10G0291900ZS	BnaC02G0008400ZS	BnaC09G0611400ZS
AT5G03610	BnaA09G0185900ZS	BnaC09G0212400ZS	BnaA02G0013300ZS	BnaC02G0011200ZS	BnaC03G0015500ZS	BnaC09G0214000ZS	BnaA02G0013400ZS
AT5G03680	BnaA02G0013500ZS	BnaC02G0011400ZS	BnaC03G0015800ZS	BnaC09G0609200ZS	BnaC02G0017700ZS
AT5G03800	BnaA02G0013900ZS	BnaC02G0013700ZS
AT5G03810	BnaA03G0012200ZS	BnaC03G0016400ZS	BnaA03G0012300ZS
AT5G03820	BnaA02G0014000ZS	BnaC02G0013800ZS
AT5G04040	BnaA02G0014900ZS	BnaC02G0014700ZS	BnaA10G0286900ZS	BnaC03G0017200ZS	BnaC09G0605500ZS	BnaC03G0017400ZS	BnaA03G0013100ZS	BnaA03G0013400ZS
AT5G04160	BnaC03G0018000ZS	BnaC09G0604700ZS	BnaA03G0585300ZS
AT5G04240	BnaA10G0285500ZS	BnaC09G0604100ZS
AT5G04360	BnaA10G0284100ZS	BnaA05G0311300ZS	BnaC09G0602800ZS
AT5G04480	BnaA10G0283000ZS	BnaC09G0601100ZS	BnaC02G0016500ZS
AT5G04500	BnaA10G0282800ZS	BnaC09G0600900ZS	BnaA02G0016400ZS	BnaC02G0016600ZS
AT5G04530	BnaA02G0016500ZS	BnaC02G0016700ZS	BnaC09G0600700ZS	BnaA10G0282600ZS
AT5G04560	BnaA10G0282300ZS	BnaC09G0600400ZS	BnaA04G0055100ZS
AT5G04810	BnaA10G0281100ZS	BnaC09G0599100ZS
AT5G05020	BnaA04G0264400ZS	BnaC04G0581600ZS
AT5G05560	BnaA02G0019900ZS	BnaA03G0020300ZS	BnaC02G0020900ZS	BnaC03G0025100ZS
AT5G05580	BnaA02G0020200ZS	BnaC02G0021100ZS
AT5G05680	BnaA10G0273700ZS	BnaC09G0591100ZS
AT5G05690	BnaA03G0020900ZS	BnaC03G0025500ZS	BnaC09G0591000ZS	BnaA02G0020500ZS	BnaC02G0021400ZS
AT5G05700	BnaA10G0273500ZS	BnaC09G0590900ZS
AT5G05850	BnaA10G0272400ZS	BnaC09G0589700ZS
AT5G05920	BnaA10G0271800ZS	BnaC09G0588600ZS	BnaA02G0021000ZS	BnaC02G0022000ZS
AT5G05950	BnaA10G0271500ZS	BnaC09G0588300ZS
AT5G05960	BnaA10G0271400ZS	BnaC09G0588200ZS
AT5G06070	BnaA03G0022200ZS	BnaA10G0270700ZS	BnaC09G0587300ZS	BnaC03G0026900ZS
AT5G06090	BnaA10G0270500ZS
AT5G06120	BnaC09G0587100ZS
AT5G06240	BnaC09G0586400ZS	BnaA10G0269900ZS	BnaA03G0023100ZS
AT5G06550	BnaC09G0582900ZS	BnaA10G0267000ZS
AT5G06720	BnaC09G0581300ZS
AT5G06760	BnaC09G0580800ZS
AT5G06770	BnaC02G0025400ZS
AT5G07190	BnaA10G0259900ZS	BnaC09G0574100ZS
AT1G50920	BnaA10G0029000ZS
AT5G07230	BnaC09G0574600ZS
AT5G07280	BnaA10G0260900ZS	BnaC09G0575100ZS
AT5G07290	BnaA10G0261200ZS	BnaC09G0575400ZS
AT5G07370	BnaA10G0261800ZS	BnaC09G0576000ZS
AT5G07500	BnaA10G0262700ZS	BnaC09G0577100ZS
AT5G07530	BnaA03G0028000ZS	BnaA10G0262800ZS	BnaC09G0577200ZS	BnaA03G0028100ZS	BnaC03G0034800ZS
AT5G07540	BnaA10G0263100ZS	BnaC09G0577500ZS
AT5G07550	BnaA10G0263200ZS	BnaC09G0577600ZS	BnaC03G0034900ZS
AT5G07560	BnaA02G0026100ZS	BnaA02G0026200ZS	BnaC02G0028400ZS	BnaC02G0028500ZS
AT5G08130	BnaA02G0390900ZS	BnaC02G0522400ZS	BnaA03G0030700ZS	BnaC03G0037500ZS	BnaA10G0256000ZS	BnaC09G0570500ZS
AT5G08170	BnaA10G0255500ZS	BnaC09G0569400ZS	BnaC05G0123500ZS	BnaA03G0031200ZS	BnaC03G0037900ZS
AT5G08335	BnaA03G0032300ZS	BnaC03G0039200ZS
AT5G08450	BnaA10G0253500ZS	BnaC03G0040200ZS	BnaA03G0033200ZS	BnaC09G0567200ZS
AT5G09660	BnaA02G0032600ZS	BnaA10G0248000ZS	BnaC02G0036000ZS	BnaC09G0561100ZS
AT5G09750	BnaA02G0033000ZS	BnaC09G0560800ZS	BnaC02G0036600ZS
AT5G09805	BnaA10G0247200ZS	BnaC09G0560300ZS	BnaA03G0037200ZS	BnaC03G0043800ZS
AT5G09870	BnaA03G0037800ZS	BnaC03G0044600ZS	BnaC03G0674700ZS
AT5G09900	BnaA10G0246500ZS	BnaC09G0559600ZS	BnaA03G0038000ZS	BnaA02G0034000ZS	BnaC02G0037700ZS	BnaC03G0044400ZS
AT5G10130	BnaA10G0244900ZS	BnaC09G0556800ZS	BnaA02G0035000ZS	BnaC02G0038900ZS
AT3G51240	BnaA04G0049500ZS
AT5G10140	BnaC09G0556700ZS	BnaA02G0035100ZS	BnaC02G0039100ZS	BnaC03G0046300ZS	BnaA03G0039200ZS	BnaA03G0144400ZS	BnaC09G0556100ZS
AT5G10270	BnaA10G0243900ZS	BnaC09G0555100ZS
AT5G10360	BnaA03G0039800ZS	BnaC03G0046900ZS	BnaA02G0035900ZS	BnaA10G0243300ZS	BnaC09G0554300ZS	BnaC02G0040100ZS	Bnascaffold0027G0015400ZS
AT4G31700	BnaC01G0071300ZS
AT5G10480	BnaA03G0040500ZS	BnaC03G0047500ZS	BnaC09G0552800ZS
AT5G10490	BnaA10G0242000ZS
AT5G10510	BnaA03G0040900ZS	BnaA02G0036300ZS	BnaA10G0241800ZS	BnaC09G0552500ZS	BnaC02G0040600ZS	BnaC03G0048000ZS
AT5G10625	BnaA10G0241000ZS	BnaC09G0549500ZS	BnaC09G0551000ZS
AT5G10940	BnaA10G0239500ZS	BnaC09G0547100ZS
AT5G11110	BnaA03G0043300ZS	BnaC03G0050300ZS	BnaA06G0335800ZS	BnaC07G0359000ZS	BnaC05G0327600ZS
AT5G11260	BnaA02G0039400ZS	BnaA10G0237000ZS	BnaC09G0544300ZS
AT5G11340	BnaA10G0236400ZS	BnaC09G0543400ZS	BnaA02G0039900ZS	BnaC02G0044700ZS
AT5G11470	BnaA10G0235100ZS
AT5G11460	BnaC09G0542100ZS	BnaA02G0040200ZS
AT5G11530	BnaA06G0338900ZS	BnaC07G0355300ZS	BnaA03G0044700ZS	BnaC03G0051800ZS	BnaC09G0541000ZS	BnaC02G0046300ZS	BnaA10G0234700ZS	BnaA02G0040500ZS
AT5G11710	BnaA02G0041600ZS	BnaC02G0048000ZS	BnaC09G0539500ZS	BnaA10G0233400ZS
AT5G11890	BnaA10G0232200ZS	BnaC09G0537900ZS	BnaA03G0046700ZS	BnaC03G0054000ZS	BnaA02G0042600ZS	BnaC03G0043900ZS
AT5G11980	BnaC02G0049500ZS	BnaA03G0047500ZS	BnaC03G0055000ZS	BnaA02G0043100ZS
AT5G12040	BnaA10G0231000ZS	BnaC09G0536600ZS	BnaA03G0047700ZS	BnaC02G0049900ZS	BnaC03G0055400ZS	BnaC02G0050000ZS
AT5G12330	BnaA10G0228900ZS	BnaC09G0534500ZS	BnaA02G0044500ZS	BnaC02G0051100ZS
AT5G12420	BnaA02G0045000ZS	BnaA03G0049800ZS	BnaC02G0051700ZS	BnaA10G0098600ZS	BnaC02G0407000ZS	BnaC09G0355400ZS
AT5G12840	BnaA02G0045100ZS	BnaA03G0050200ZS	BnaA10G0226800ZS	BnaC02G0051800ZS	BnaC03G0058100ZS	BnaC09G0532200ZS
AT5G13010	BnaA01G0262300ZS	BnaA02G0046100ZS	BnaC02G0052800ZS
AT5G13140	BnaA02G0046600ZS	BnaA10G0224500ZS	BnaC02G0053300ZS	BnaC09G0529500ZS
AT5G13150	BnaA03G0052000ZS	BnaA10G0224400ZS	BnaC09G0529400ZS	BnaC03G0059900ZS
AT5G13200	BnaA02G0047100ZS	BnaC02G0053900ZS
AT5G13290	BnaA03G0052800ZS	BnaA10G0222900ZS	BnaC03G0060900ZS	BnaA02G0047500ZS	BnaC02G0054400ZS	BnaC09G0528000ZS
AT5G13320	BnaC02G0054500ZS	BnaC09G0527400ZS
AT5G13360	BnaA07G0021600ZS
AT5G13390	BnaA02G0047700ZS	BnaA10G0222200ZS	BnaC02G0055100ZS	BnaC09G0527000ZS
AT5G13480	BnaA03G0053800ZS	BnaC03G0061800ZS	BnaC05G0358900ZS	BnaA02G0048600ZS	BnaC02G0056000ZS
AT5G13510	BnaC02G0056300ZS	BnaC09G0526000ZS	BnaA10G0221400ZS	BnaA02G0049000ZS
AT5G13580	BnaA10G0220700ZS	BnaC02G0056700ZS
AT5G13640	BnaA02G0049700ZS	BnaA10G0220200ZS	BnaC02G0057200ZS	BnaC09G0524800ZS
AT5G13900	BnaA02G0051300ZS	BnaC02G0059000ZS	BnaC09G0522100ZS
AT5G13910	BnaA03G0055600ZS	BnaC03G0064000ZS
AT1G28160	BnaA07G0096300ZS	BnaA08G0216100ZS	BnaC03G0648000ZS	BnaC07G0146800ZS
AT5G13990	BnaA02G0051500ZS	BnaA10G0218100ZS	BnaC02G0059200ZS	BnaC03G0064600ZS	BnaA03G0056200ZS
AT5G14010	BnaC03G0064800ZS	BnaA10G0217900ZS	BnaC09G0521500ZS
AT5G14070	BnaA02G0052000ZS	BnaA03G0057000ZS	BnaA10G0217400ZS	BnaC02G0059700ZS	BnaC03G0065600ZS
AT5G14080	BnaC09G0520900ZS
AT5G14320	BnaC03G0067000ZS	BnaC09G0519200ZS	BnaA03G0058200ZS	BnaA10G0215700ZS	BnaC02G0061100ZS	BnaA02G0052600ZS
AT5G14380	BnaA10G0215200ZS	BnaC09G0518300ZS	BnaA03G0282400ZS
AT5G14530	BnaA02G0054000ZS	BnaC02G0062900ZS	BnaC06G0224200ZS	BnaC03G0503900ZS
AT2G31820	BnaC09G0432900ZS	BnaA07G0102900ZS
AT5G14740	BnaA02G0055300ZS	BnaC02G0064800ZS
AT3G01500	BnaC05G0559700ZS
AT5G14800	BnaA03G0060400ZS	BnaC03G0069400ZS	BnaA10G0212800ZS	BnaC09G0514400ZS	BnaC04G0138900ZS	BnaC04G0227600ZS	BnaC06G0211700ZS	BnaC06G0211600ZS
AT5G14850	BnaA02G0055700ZS	BnaC02G0065300ZS
AT5G14870	BnaA10G0212500ZS	BnaC09G0514200ZS	BnaA10G0212600ZS
AT5G15070	BnaA04G0079400ZS	BnaA03G0061100ZS	BnaA06G0302800ZS	BnaC03G0070400ZS	BnaC02G0307300ZS	BnaA10G0211800ZS	BnaC09G0512600ZS
AT5G15100	BnaA02G0057400ZS	BnaA10G0211600ZS	BnaC09G0512500ZS
AT5G15160	BnaA03G0061900ZS	BnaC03G0071200ZS	BnaA02G0058000ZS	BnaA10G0211000ZS	BnaC09G0511800ZS
AT5G15540	BnaC09G0508400ZS	BnaC09G0509100ZS	BnaA10G0208400ZS	BnaA02G0059600ZS	BnaC09G0508500ZS	BnaC02G0069200ZS
AT5G15740	BnaA03G0064700ZS	BnaC03G0074900ZS	BnaA10G0207100ZS	BnaC09G0506500ZS	BnaC02G0296400ZS	BnaC04G0468900ZS	BnaC03G0075600ZS
AT5G15780	BnaA02G0061000ZS	BnaA10G0206800ZS	BnaC02G0070800ZS	BnaC09G0506200ZS
AT5G15800	BnaA03G0064900ZS	BnaA10G0206600ZS	BnaC03G0075900ZS	BnaC09G0506000ZS
AT5G15840	BnaA10G0206200ZS	BnaC09G0505500ZS
AT5G15850	BnaA02G0061400ZS	BnaC09G0505400ZS	BnaA10G0206100ZS	BnaC02G0071200ZS	BnaC09G0504600ZS
AT5G15920	BnaA03G0065800ZS	BnaC03G0076800ZS	BnaC03G0798900ZS
AT5G16020	BnaA10G0204800ZS	BnaC09G0503800ZS
AT5G16230	BnaA10G0202600ZS	BnaC09G0501100ZS
AT5G16260	BnaA10G0202300ZS	BnaC09G0500700ZS	BnaA09G0591900ZS
AT5G16460	BnaA03G0069800ZS	BnaC02G0074200ZS	BnaC03G0079000ZS	BnaA02G0064200ZS
AT5G16490	BnaA10G0201500ZS	BnaC09G0499800ZS	BnaA02G0064600ZS	BnaC02G0074500ZS
AT5G16500	BnaA10G0201400ZS	BnaA03G0070000ZS	BnaC03G0079200ZS
AT5G16530	BnaA03G0070300ZS	BnaC03G0079500ZS	BnaA10G0201200ZS	BnaC09G0513500ZS	BnaC09G0499200ZS	BnaC09G0499300ZS
AT5G16550	BnaA03G0070400ZS	BnaA10G0201100ZS	BnaC03G0079600ZS	BnaC02G0074700ZS	BnaC09G0499100ZS
AT5G16560	BnaA02G0064900ZS	BnaA03G0070500ZS	BnaA10G0201000ZS	BnaC02G0074800ZS	BnaC03G0079700ZS	BnaC09G0498900ZS
AT5G16620	BnaA02G0065400ZS	BnaA10G0200500ZS	BnaC02G0075500ZS	BnaC09G0498100ZS
AT5G16715	BnaA10G0199700ZS	BnaC09G0496300ZS
AT5G16750	BnaA02G0066100ZS	BnaA10G0199300ZS	BnaC02G0076100ZS	BnaC09G0495800ZS
AT5G16780	BnaA10G0199000ZS	BnaC09G0495400ZS	BnaC09G0495500ZS
AT5G16800	BnaC09G0495300ZS	BnaA03G0071400ZS	BnaC03G0080600ZS	BnaA10G0198900ZS
AT5G17400	BnaA04G0069300ZS	BnaA10G0195300ZS	BnaC01G0002700ZS	BnaC05G0485000ZS	BnaC09G0490900ZS	BnaC05G0168600ZS	BnaC02G0080000ZS	BnaC04G0339600ZS
AT5G17430	BnaA02G0069800ZS	BnaC02G0080700ZS	BnaA10G0195000ZS	BnaC09G0490600ZS
AT5G17480	BnaA02G0070200ZS	BnaC02G0081100ZS	BnaC09G0490000ZS
AT5G17690	BnaA10G0192800ZS	BnaC09G0488300ZS	BnaA03G0074800ZS	BnaA02G0071100ZS	BnaC03G0085500ZS	BnaC09G0586200ZS
AT5G18090	BnaA10G0190700ZS
AT5G18000	BnaC09G0484700ZS
AT5G18480	BnaA01G0403400ZS	BnaC01G0511900ZS	BnaC02G0088000ZS	BnaA03G0078200ZS	BnaA02G0074500ZS
AT5G18525	BnaA10G0187200ZS	BnaC09G0479200ZS
AT5G18560	BnaA02G0075000ZS	BnaA03G0078600ZS	BnaC02G0088500ZS	BnaC09G0478600ZS	BnaC03G0089700ZS	BnaA10G0186900ZS
AT5G18570	BnaC02G0088600ZS	BnaA02G0075100ZS
AT5G18580	BnaA02G0075200ZS	BnaA03G0078700ZS	BnaA10G0186800ZS	BnaC02G0088700ZS	BnaC03G0089800ZS	BnaC09G0478500ZS
AT5G18820	BnaC02G0089800ZS	BnaA02G0076100ZS
AT5G19400	BnaA02G0079400ZS	BnaA10G0180800ZS	BnaC09G0469700ZS	BnaC02G0094500ZS
AT5G19620	BnaA10G0178900ZS	BnaC09G0467300ZS
AT5G19820	BnaA02G0082100ZS	BnaA03G0084800ZS	BnaA10G0177500ZS	BnaC02G0097300ZS	BnaC03G0097200ZS	BnaC09G0465600ZS
AT5G19930	BnaA10G0176600ZS	BnaC09G0464100ZS
AT5G20350	BnaA10G0174200ZS	BnaC03G0100600ZS	BnaA03G0088100ZS	BnaA02G0085200ZS	BnaA10G0187600ZS	BnaC09G0461300ZS	BnaC02G0101300ZS	BnaC02G0101100ZS
AT1G47920	BnaC09G0479800ZS
AT5G20690	BnaA10G0171900ZS	BnaC09G0458700ZS	BnaA02G0087200ZS
AT5G20850	BnaA03G0090600ZS	BnaA10G0171000ZS	BnaC03G0102800ZS	BnaC09G0456900ZS
AT3G28410	BnaC09G0615200ZS
AT5G20930	BnaA02G0000600ZS	BnaA10G0170500ZS	BnaC09G0455800ZS	BnaC02G0105000ZS
AT5G21150	BnaA10G0170100ZS	BnaA02G0088300ZS	BnaA10G0169200ZS	BnaA09G0411300ZS	BnaC09G0453800ZS	BnaC09G0455100ZS	BnaA10G0169300ZS	BnaC02G0106600ZS	BnaC09G0454000ZS	BnaC09G0468000ZS
AT5G22000	BnaA02G0089500ZS	BnaC08G0467200ZS	BnaA03G0092800ZS	BnaC03G0105100ZS	BnaC09G0451800ZS	BnaC02G0108000ZS
AT5G22090	BnaA02G0089900ZS	BnaA03G0093500ZS	BnaA10G0167000ZS	BnaC02G0108400ZS	BnaC09G0451200ZS	BnaC09G0470900ZS
AT5G22080	BnaC03G0105900ZS
AT5G22110	BnaA03G0235100ZS	BnaC03G0277800ZS
AT5G40670	BnaC05G0415300ZS	BnaA10G0298100ZS
AT5G22260	BnaA10G0165700ZS	BnaC09G0449500ZS
AT5G22290	BnaA02G0091000ZS	BnaC02G0109600ZS	BnaC03G0106900ZS	BnaA03G0094500ZS	BnaA10G0165500ZS	BnaC09G0449300ZS
AT5G22370	BnaA05G0127500ZS	BnaC04G0166000ZS
AT5G22510	BnaA10G0163800ZS	BnaC09G0447000ZS
AT5G22640	BnaA10G0163000ZS	BnaC09G0446100ZS
AT5G22650	BnaA10G0162900ZS	BnaC09G0446000ZS	BnaA03G0095600ZS	BnaC03G0108500ZS	BnaC02G0112700ZS	BnaA02G0093700ZS	BnaC02G0112900ZS	BnaA02G0093400ZS
AT5G22740	BnaA02G0094400ZS	BnaA03G0096000ZS	BnaA10G0162700ZS	BnaC03G0109100ZS	BnaC09G0445700ZS	BnaC02G0113400ZS
AT5G22800	BnaA02G0094900ZS	BnaC02G0114500ZS
AT5G22810	BnaC02G0114600ZS	BnaA02G0095000ZS
AT5G23150	BnaA03G0402700ZS	BnaC07G0374400ZS	BnaC02G0522000ZS	BnaA02G0390500ZS
AT5G23190	BnaA02G0390300ZS	BnaA03G0402500ZS	BnaC07G0374200ZS	BnaC06G0093600ZS	BnaC06G0093700ZS
AT5G23260	BnaA03G0402100ZS	BnaA09G0073100ZS	BnaC02G0521400ZS	BnaC07G0373800ZS	BnaC09G0063100ZS	BnaA02G0389900ZS
AT5G23630	BnaA02G0388500ZS	BnaA09G0071400ZS	BnaC09G0061000ZS	BnaC02G0519900ZS	BnaA01G0042500ZS	BnaA08G0031700ZS
AT5G23730	BnaA09G0071100ZS	BnaC09G0060700ZS
AT5G23860	BnaC07G0370200ZS	BnaA06G0323900ZS
AT5G23880	BnaA06G0324100ZS	BnaC07G0370000ZS
AT5G23940	BnaA02G0388000ZS	BnaA06G0324500ZS	BnaC02G0519300ZS	BnaC07G0369400ZS
AT5G24350	BnaA06G0328200ZS	BnaC07G0365900ZS	BnaA02G0386200ZS	BnaC02G0516000ZS
AT5G24400	BnaA09G0067900ZS	BnaC09G0057900ZS
AT5G24470	BnaA06G0329000ZS	BnaC07G0364800ZS	BnaA02G0385300ZS	BnaC09G0057600ZS	BnaC02G0515600ZS
AT5G24860	BnaA06G0332400ZS	BnaC07G0362000ZS	BnaA09G0066700ZS	BnaC09G0056200ZS	BnaC07G0333300ZS	BnaA06G0359500ZS	BnaC09G0056500ZS
AT5G25070	BnaC04G0075900ZS
AT5G25220	BnaC02G0511000ZS
AT1G02890	BnaC05G0235600ZS
AT5G25250	BnaC02G0510600ZS
AT5G64870	BnaC03G0527600ZS	BnaC06G0433500ZS
AT5G25610	BnaA02G0379600ZS	BnaA09G0063700ZS	BnaC02G0508100ZS	BnaC07G0356000ZS	BnaC09G0053000ZS	BnaA06G0338200ZS
AT5G25760	BnaA09G0063400ZS	BnaA06G0338600ZS	BnaC07G0355600ZS	BnaC09G0052500ZS
AT5G26594	BnaC09G0049300ZS	BnaA09G0060800ZS
AT5G26742	BnaA02G0377500ZS	BnaA06G0343100ZS	BnaA09G0060600ZS	BnaC02G0505400ZS	BnaC07G0351800ZS	BnaC09G0049100ZS
AT5G26940	BnaA06G0345800ZS	BnaC07G0348300ZS
AT5G27270	BnaA06G0350900ZS	BnaC07G0342900ZS
AT5G27420	BnaC09G0043600ZS	BnaA06G0349700ZS	BnaC07G0344200ZS	BnaA02G0371700ZS	BnaC02G0497900ZS
AT1G50575	BnaA06G0029500ZS
AT5G27520	BnaA06G0349000ZS	BnaC07G0345500ZS	BnaC09G0044100ZS
AT5G27540	BnaA02G0372200ZS	BnaA09G0056600ZS	BnaC02G0498500ZS	BnaC07G0345600ZS	BnaC09G0044200ZS	BnaA06G0348900ZS
AT5G27600	BnaA06G0348800ZS	BnaC07G0345700ZS
AT5G27720	BnaC07G0346600ZS	BnaA09G0057700ZS	BnaC05G0384100ZS	BnaA06G0348100ZS
AT3G05520	BnaA01G0397600ZS
AT5G27740	BnaA02G0373100ZS	BnaA06G0348000ZS	BnaC02G0499400ZS	BnaC07G0346700ZS
AT5G27980	BnaA06G0352100ZS	BnaC07G0341600ZS	BnaA09G0055000ZS	BnaA02G0370300ZS	BnaC02G0496200ZS
AT5G28490	BnaC09G0039500ZS	BnaA06G0353100ZS	BnaC02G0495600ZS
AT5G28640	BnaA02G0369300ZS	BnaA09G0053300ZS	BnaC09G0040000ZS	BnaA06G0353500ZS	BnaC07G0339600ZS
AT5G35550	BnaA08G0077800ZS	BnaC08G0110000ZS
AT5G35700	BnaA04G0089800ZS	BnaA08G0077200ZS	BnaC04G0369900ZS	BnaC08G0109400ZS
AT5G37020	BnaA04G0094400ZS	BnaA07G0283500ZS	BnaC04G0375200ZS	BnaC06G0324600ZS
AT5G37300	BnaA05G0142600ZS	BnaC06G0154400ZS
AT5G37510	BnaA04G0096000ZS	BnaC04G0377500ZS
AT5G38317	BnaA03G0514800ZS	BnaC07G0493600ZS
AT5G38435	BnaA04G0131900ZS	BnaC04G0420800ZS	BnaA08G0146600ZS
AT5G38530	BnaA04G0101800ZS	BnaA04G0132200ZS	BnaA07G0168200ZS	BnaC04G0379500ZS	BnaC04G0420900ZS	BnaC06G0157400ZS	BnaC06G0157600ZS
AT5G39660	BnaA04G0109200ZS	BnaA07G0171100ZS	BnaC06G0161800ZS	BnaC05G0282600ZS	BnaC04G0392000ZS
AT5G39680	BnaA07G0171300ZS	BnaC06G0162000ZS	BnaA04G0134000ZS	BnaC04G0423100ZS
AT5G39980	BnaA07G0172200ZS	BnaC06G0163500ZS
AT5G39990	BnaA04G0111900ZS	BnaA07G0172300ZS	BnaC04G0396300ZS
AT5G40010	BnaA01G0230100ZS
AT5G40390	BnaA04G0117300ZS	BnaC04G0403600ZS
AT5G40420	BnaC04G0404100ZS	BnaC06G0165300ZS	BnaA07G0173200ZS	BnaA04G0117500ZS
AT5G40480	BnaA07G0173500ZS	BnaC06G0165800ZS	BnaA02G0164400ZS	BnaC02G0210300ZS
AT5G41050	BnaA07G0176100ZS	BnaC06G0170000ZS
AT5G41410	BnaC04G0413800ZS	BnaC06G0172300ZS	BnaA04G0125700ZS
AT2G23740	BnaA04G0156000ZS	BnaC04G0449100ZS
AT2G23760	BnaA04G0156100ZS	BnaC04G0449400ZS
AT5G41480	BnaA06G0424800ZS	BnaC07G0248200ZS	BnaA03G0386700ZS
AT5G41890	BnaC06G0175800ZS	BnaA07G0179300ZS	BnaC04G0417500ZS	BnaC04G0417600ZS
AT5G42020	BnaA03G0149300ZS	BnaA03G0178400ZS	BnaA07G0068000ZS	BnaC03G0209000ZS	BnaC06G0176600ZS	BnaC03G0174200ZS	BnaC07G0102700ZS
AT5G42080	BnaA06G0195900ZS	BnaA04G0130000ZS	BnaA07G0180400ZS	BnaC04G0418600ZS	BnaC06G0177200ZS	BnaC06G0174200ZS	BnaA02G0253300ZS	BnaC01G0190200ZS	BnaA09G0180800ZS	BnaC04G0191500ZS	BnaC06G0174100ZS
AT4G02920	BnaC08G0176600ZS
AT5G42390	BnaC09G0211600ZS	BnaA09G0185300ZS
AT5G42400	BnaA09G0185500ZS	BnaC09G0211700ZS
AT5G42630	BnaA02G0278500ZS	BnaC02G0379600ZS
AT5G42810	BnaA09G0187500ZS	BnaC09G0215400ZS
AT5G42970	BnaA02G0280600ZS	BnaA06G0444000ZS	BnaC04G0213800ZS	BnaC02G0380500ZS
AT5G43280	BnaC09G0218100ZS	BnaA09G0189700ZS
AT5G43630	BnaA06G0441100ZS	BnaC07G0221300ZS
AT5G43760	BnaA02G0284400ZS	BnaA06G0440600ZS	BnaC02G0385300ZS	BnaC07G0221800ZS
AT5G43900	BnaA06G0439400ZS	BnaA09G0192200ZS	BnaC07G0223700ZS	BnaC09G0220900ZS	BnaA06G0439500ZS
AT5G44060	BnaA06G0438100ZS	BnaC07G0225200ZS	BnaA09G0193400ZS	BnaC09G0222300ZS
AT5G44100	BnaA09G0193600ZS
AT5G44310	BnaA09G0195200ZS	BnaC09G0225000ZS
AT5G44700	BnaA02G0289000ZS	BnaC07G0234000ZS	BnaC02G0393400ZS	BnaA06G0433600ZS
AT5G45190	BnaA02G0291300ZS	BnaA06G0431200ZS	BnaC07G0236600ZS	BnaC02G0398200ZS
AT5G45320	BnaA02G0292600ZS	BnaC02G0399900ZS	BnaA06G0430800ZS	BnaC07G0239800ZS
AT5G45600	BnaA06G0429400ZS	BnaC07G0242400ZS
AT5G45650	BnaA09G0203600ZS
AT5G45670	BnaC07G0243000ZS	BnaC09G0235600ZS	BnaA06G0428900ZS
AT5G45800	BnaA06G0427800ZS	BnaC07G0244300ZS
AT5G45830	BnaC09G0236300ZS	BnaA06G0427600ZS	BnaA01G0096800ZS	BnaA09G0204600ZS	BnaC07G0244700ZS
AT5G45840	BnaA02G0295300ZS	BnaA06G0427500ZS	BnaC02G0403000ZS	BnaC07G0244800ZS
AT5G45880	BnaC02G0403400ZS	BnaC07G0245200ZS
AT5G45910	BnaA04G0175300ZS	BnaC04G0473600ZS
AT5G45980	BnaA02G0296700ZS	BnaC02G0405000ZS
AT5G46190	BnaA06G0425700ZS
AT5G46180	BnaC07G0246900ZS	BnaC09G0238300ZS	BnaC09G0238400ZS	BnaA09G0206400ZS
AT5G46220	BnaA06G0425500ZS	BnaC07G0247300ZS	BnaA02G0298500ZS	BnaC02G0406800ZS
AT5G46290	BnaA09G0207100ZS	BnaC09G0238900ZS	BnaA06G0425000ZS	BnaC06G0313100ZS	BnaC07G0248000ZS	BnaC02G0407200ZS	BnaA02G0298900ZS	BnaC08G0198000ZS	BnaC02G0442900ZS
AT5G47010	BnaA02G0303900ZS	BnaC02G0414000ZS	BnaC09G0244800ZS	BnaC09G0244900ZS
AT5G47077	BnaA02G0305600ZS	BnaC02G0415000ZS	BnaC02G0415100ZS	BnaA02G0304800ZS	BnaA02G0304900ZS
AT5G47200	BnaA06G0417800ZS	BnaC07G0257500ZS	BnaA02G0306500ZS	BnaC02G0416700ZS	BnaA03G0441100ZS	BnaA09G0212600ZS	BnaC07G0415900ZS	BnaC09G0247300ZS
AT5G47550	BnaA09G0214800ZS	BnaC09G0249600ZS	BnaA06G0415600ZS	BnaC07G0260500ZS	BnaA09G0227000ZS	BnaA05G0114300ZS	BnaC04G0143100ZS	BnaA02G0309000ZS	BnaC09G0266200ZS	BnaA09G0227100ZS	BnaC04G0143200ZS
AT5G47635	BnaA06G0415000ZS	BnaA09G0215300ZS	BnaC07G0261300ZS
AT5G47670	BnaA09G0215600ZS	BnaC02G0419900ZS	BnaA06G0414700ZS	BnaC07G0261700ZS	BnaC09G0250300ZS	BnaC02G0419800ZS
AT5G48230	BnaC09G0033500ZS	BnaA06G0365600ZS	BnaC07G0327100ZS	BnaA02G0360200ZS	BnaC02G0484100ZS
AT5G48460	BnaA09G0049200ZS	BnaC09G0035200ZS
AT5G48720	BnaA09G0050100ZS	BnaC09G0036200ZS	BnaC07G0331200ZS	BnaA06G0362100ZS	BnaA02G0363300ZS	BnaC02G0487800ZS
AT5G48890	BnaA02G0364300ZS	BnaC02G0488800ZS	BnaC09G0036900ZS	BnaC07G0332300ZS	BnaA09G0050700ZS	BnaA06G0360900ZS
AT5G48905	BnaA09G0050900ZS	BnaC09G0037100ZS	BnaC07G0332400ZS
AT5G48945	BnaC07G0333000ZS
AT5G49010	BnaA06G0359400ZS	BnaC07G0333400ZS
AT5G49020	BnaC02G0489900ZS	BnaC07G0333600ZS	BnaA06G0359200ZS	BnaA02G0364800ZS
AT5G49030	BnaA02G0364900ZS	BnaA06G0359100ZS	BnaC02G0490000ZS	BnaC07G0333700ZS
AT5G49160	BnaA04G0150800ZS	BnaA09G0589100ZS	BnaC04G0443400ZS	BnaC08G0440500ZS
AT5G49190	BnaC07G0334600ZS	BnaA06G0358400ZS
AT5G49740	BnaA10G0072200ZS	BnaC09G0322300ZS
AT5G49930	BnaA03G0243400ZS	BnaC03G0287900ZS
AT5G50160	BnaA09G0394400ZS	BnaC05G0280600ZS
AT5G50260	BnaA03G0245000ZS	BnaC03G0289700ZS
AT5G50280	BnaA03G0245100ZS	BnaC03G0289800ZS
AT5G50390	BnaA10G0080900ZS	BnaC09G0324900ZS
AT5G50700	BnaA02G0152200ZS	BnaA03G0246000ZS	BnaC03G0290800ZS	BnaC02G0194900ZS
AT5G50750	BnaC03G0291100ZS
AT5G50800	BnaA10G0081700ZS	BnaC09G0327100ZS
AT5G50960	BnaA05G0359100ZS	BnaA01G0317600ZS	BnaC01G0392600ZS	BnaC07G0426200ZS	BnaC03G0439700ZS	BnaC05G0394100ZS	BnaA05G0359200ZS
AT5G51110	BnaA03G0141300ZS	BnaC03G0163600ZS	BnaC09G0329500ZS
AT5G51200	BnaA07G0151000ZS	BnaC07G0217100ZS
AT5G51210	BnaA10G0084300ZS	BnaC09G0330400ZS
AT5G51230	BnaC09G0331300ZS	BnaA05G0085400ZS	BnaC02G0192700ZS
AT5G51340	BnaA10G0085500ZS	BnaC09G0334200ZS
AT5G51430	BnaA02G0149700ZS	BnaA10G0086100ZS	BnaC02G0192100ZS	BnaC09G0334900ZS
AT5G51760	BnaA03G0138600ZS	BnaC03G0160700ZS
AT5G51860	BnaA01G0149700ZS	BnaC01G0190100ZS	BnaA01G0149600ZS	BnaA03G0138200ZS	BnaA10G0089100ZS	BnaC09G0339800ZS	BnaC03G0160200ZS	BnaA08G0172900ZS	BnaA03G0409800ZS	BnaC07G0381900ZS	BnaA02G0394500ZS	BnaC08G0165400ZS	BnaC02G0527300ZS
AT5G51870	BnaA03G0486500ZS	BnaC07G0465200ZS	BnaA03G0138100ZS	BnaC03G0160100ZS	BnaA10G0089200ZS
AT5G52040	BnaA03G0137300ZS	BnaC03G0159100ZS
AT5G52160	BnaA03G0136400ZS	BnaC03G0157800ZS	BnaA10G0090200ZS	BnaC09G0341900ZS
AT5G52250	BnaA03G0136000ZS	BnaC03G0157400ZS
AT5G52290	BnaC03G0157100ZS	BnaA03G0135700ZS
AT5G52300	BnaA03G0135000ZS	BnaC03G0156700ZS	BnaC01G0202300ZS	BnaA02G0146100ZS	BnaC02G0187400ZS	BnaC09G0231100ZS
AT5G52470	BnaA10G0091900ZS	BnaC09G0344400ZS	BnaC07G0466500ZS	BnaA10G0091800ZS
AT5G52520	BnaA02G0144900ZS	BnaA10G0092100ZS	BnaC02G0184900ZS	BnaC09G0345100ZS
AT5G52920	BnaC02G0181100ZS	BnaC09G0350100ZS	BnaA02G0142800ZS	BnaA02G0142900ZS	BnaA10G0095100ZS	BnaA10G0095200ZS	BnaC06G0372200ZS
AT5G53180	BnaA03G0131800ZS	BnaC03G0153300ZS	BnaC09G0352700ZS
AT5G53190	BnaA10G0097200ZS
AT5G53260	BnaA03G0131100ZS	BnaC03G0152500ZS	BnaA02G0140100ZS
AT5G12410	BnaA03G0049700ZS	BnaC03G0057700ZS
AT5G53380	BnaA04G0134300ZS	BnaC04G0423400ZS
AT5G53390	BnaA02G0139300ZS	BnaC02G0177000ZS	BnaA03G0130100ZS	BnaC03G0151300ZS	BnaC09G0355500ZS
AT5G53470	BnaA02G0139000ZS	BnaC02G0176500ZS
AT5G53660	BnaA02G0137900ZS	BnaC02G0174800ZS
AT5G53730	BnaA02G0137700ZS	BnaA10G0101600ZS	BnaC02G0174600ZS	BnaC09G0359400ZS
AT5G53760	BnaA02G0137300ZS	BnaA10G0101700ZS	BnaC02G0173500ZS	BnaC09G0359700ZS
AT5G53820	BnaA02G0137200ZS	BnaA10G0102200ZS	BnaC02G0173300ZS	BnaC09G0360100ZS
AT5G53860	BnaA10G0102600ZS	BnaC09G0360800ZS
AT5G54010	BnaA03G0127500ZS	BnaA03G0127600ZS	BnaC03G0148000ZS	BnaC03G0148100ZS
AT5G54225	BnaC09G0040600ZS	BnaA03G0126700ZS
AT5G54370	BnaA03G0126200ZS	BnaC03G0146300ZS	BnaA08G0167400ZS	BnaC08G0172700ZS	BnaA02G0133700ZS	BnaA10G0105900ZS	BnaC02G0170100ZS	BnaC09G0367800ZS
AT5G54650	BnaA03G0124800ZS	BnaC03G0144700ZS	BnaA10G0108600ZS	BnaC09G0370700ZS
AT5G54800	BnaA02G0131200ZS	BnaA03G0123900ZS	BnaA10G0109900ZS	BnaC02G0164000ZS	BnaC03G0143500ZS	BnaC09G0373400ZS
AT5G54840	BnaA10G0110100ZS	BnaC09G0373800ZS
AT5G54855	BnaA10G0110400ZS	BnaC09G0374200ZS
AT5G55050	BnaA02G0130300ZS	BnaA03G0123200ZS	BnaC03G0142700ZS	BnaA10G0111600ZS	BnaC09G0376000ZS	BnaC09G0376100ZS	BnaC03G0142500ZS	BnaA03G0123100ZS	BnaC02G0162800ZS	BnaC03G0142600ZS	BnaA10G0111700ZS	BnaA03G0123000ZS
AT5G55110	BnaA10G0112100ZS	BnaC09G0378500ZS	BnaA03G0122500ZS	BnaC02G0162200ZS
AT5G55230	BnaA10G0113100ZS
AT5G55240	BnaC09G0377100ZS
AT5G55300	BnaA02G0128500ZS	BnaC01G0206300ZS	BnaC02G0160400ZS	BnaA01G0161400ZS
AT5G55310	BnaA10G0113500ZS	BnaC09G0376800ZS	BnaC09G0388600ZS	BnaA02G0128400ZS	BnaC02G0160300ZS
AT5G55370	BnaC03G0141100ZS
AT5G55400	BnaA03G0121600ZS	BnaC03G0141000ZS
AT5G55410	BnaA10G0113800ZS	BnaC09G0379200ZS	BnaA02G0127600ZS	BnaA03G0121500ZS	BnaC02G0159200ZS	BnaC03G0140800ZS	BnaC03G0140900ZS	BnaA10G0114400ZS
AT5G55450	BnaA03G0121400ZS	BnaC09G0380300ZS	BnaA02G0127400ZS	BnaA02G0127500ZS	BnaC02G0158700ZS	BnaC02G0159100ZS	BnaC09G0379300ZS
AT5G55490	BnaA10G0114700ZS	BnaC09G0380800ZS	BnaA03G0121200ZS	BnaC03G0140400ZS
AT5G55590	BnaA10G0116400ZS	BnaC09G0384400ZS	BnaC02G0157900ZS	BnaA02G0126800ZS
AT5G55820	BnaA03G0119200ZS	BnaC03G0138100ZS
AT5G55940	BnaA03G0118800ZS	BnaC03G0137500ZS	BnaA02G0125200ZS	BnaC02G0155600ZS	BnaC09G0386700ZS	BnaA10G0119100ZS
AT5G56010	BnaA03G0118700ZS
AT5G56030	BnaC03G0137000ZS	BnaC03G0134500ZS	BnaC05G0282400ZS	BnaC02G0155400ZS	BnaC02G0160100ZS	BnaA03G0118400ZS	BnaC03G0137400ZS	BnaA02G0125500ZS	BnaC02G0155900ZS
AT5G56000	BnaA02G0125000ZS	BnaA03G0116500ZS
AT5G56100	BnaA02G0124700ZS	BnaC02G0154400ZS
AT5G56110	BnaA02G0124600ZS	BnaA10G0120400ZS	BnaC09G0389800ZS
AT5G56270	BnaA03G0117400ZS	BnaA10G0122400ZS	BnaC03G0135600ZS	BnaC09G0392100ZS
AT5G56290	BnaC09G0392300ZS	BnaC02G0153400ZS	BnaA03G0117300ZS	BnaC03G0135200ZS	BnaA10G0122600ZS
AT5G56300	BnaA03G0117100ZS	BnaC03G0135100ZS	BnaC09G0393700ZS
AT5G56610	BnaA10G0125600ZS	BnaC09G0397800ZS
AT5G56680	BnaA03G0114900ZS	BnaA10G0126100ZS	BnaC03G0133200ZS	BnaC09G0398500ZS	BnaC09G0404800ZS
AT5G56780	BnaA10G0126800ZS	BnaC04G0017900ZS	BnaC09G0399200ZS	BnaA05G0017700ZS
AT5G57320	BnaA02G0118800ZS	BnaA03G0112600ZS	BnaC02G0146300ZS	BnaC03G0129400ZS	BnaC09G0406300ZS	BnaA10G0131700ZS
AT5G57380	BnaA03G0112400ZS	BnaC03G0129200ZS	BnaA02G0118200ZS	BnaC02G0145400ZS
AT2G37210	BnaA02G0011600ZS
AT5G57790	BnaA03G0110100ZS	BnaC03G0126700ZS	BnaC09G0411400ZS
AT5G57800	BnaA10G0135600ZS	BnaA03G0110000ZS	BnaC09G0411500ZS	BnaC03G0126500ZS	BnaA02G0115400ZS	BnaA03G0109700ZS	BnaA03G0109900ZS	BnaC02G0140500ZS	BnaC03G0126600ZS
AT5G58030	BnaA03G0108600ZS
AT5G58010	BnaC03G0125500ZS	BnaA10G0136900ZS	BnaC02G0139100ZS	BnaC09G0412800ZS
AT5G58230	BnaA03G0352300ZS	BnaC09G0414800ZS	BnaA02G0111600ZS	BnaA10G0138200ZS	BnaA03G0107700ZS	BnaC02G0136700ZS	BnaC03G0124300ZS
AT5G58250	BnaA10G0138400ZS
AT5G58320	BnaA03G0107200ZS	BnaC09G0416000ZS	BnaA10G0138700ZS	BnaC03G0123800ZS	BnaC02G0136300ZS	BnaA02G0111200ZS
AT5G59160	BnaC09G0425700ZS	BnaA03G0103400ZS	BnaA10G0146800ZS	BnaA02G0107000ZS	BnaC02G0130000ZS	BnaC03G0119400ZS	BnaC03G0613200ZS	BnaC09G0037400ZS	BnaA06G0180300ZS	BnaA06G0341500ZS
AT5G59310	BnaA02G0105900ZS	BnaC02G0128700ZS	BnaA02G0106000ZS	BnaC03G0162000ZS
AT5G59320	BnaC09G0427500ZS	BnaA03G0139800ZS	BnaA03G0102600ZS	BnaC02G0128900ZS
AT5G59340	BnaA02G0105800ZS	BnaA10G0148700ZS	BnaC02G0128600ZS	BnaC09G0428200ZS
AT5G60100	BnaA10G0154500ZS	BnaC09G0435100ZS	BnaA02G0100200ZS
AT5G60335	BnaA03G0099000ZS	BnaA10G0156200ZS	BnaC09G0438500ZS
AT5G60340	BnaC03G0112400ZS
AT5G60440	BnaA05G0362400ZS	BnaC05G0396700ZS	BnaA05G0364300ZS	BnaA01G0318800ZS	BnaA07G0163200ZS	BnaC01G0394100ZS	BnaC04G0195500ZS
AT5G60520	BnaA10G0157300ZS	BnaC09G0440100ZS
AT5G60530	BnaA03G0098100ZS	BnaA10G0157400ZS	BnaC09G0440200ZS	BnaC03G0111400ZS
AT5G60540	BnaA02G0098100ZS	BnaA10G0157500ZS	BnaC09G0440300ZS	BnaA02G0098300ZS	BnaC02G0118000ZS
AT5G60620	BnaA01G0031200ZS	BnaA10G0158700ZS	BnaC01G0036200ZS	BnaC09G0441500ZS
AT5G61150	BnaA02G0392800ZS	BnaC02G0525300ZS	BnaA09G0075000ZS	BnaC09G0065400ZS
AT5G61270	BnaA03G0407400ZS	BnaC07G0380100ZS
AT5G61410	BnaA03G0408500ZS	BnaA10G0264100ZS	BnaC09G0578600ZS	BnaC07G0381100ZS	BnaA02G0394800ZS
AT5G61610	BnaA03G0411600ZS	BnaC07G0383700ZS	BnaA03G0028200ZS
AT5G61670	BnaA09G0076600ZS	BnaC09G0067600ZS
AT5G61760	BnaA09G0076700ZS
AT5G61780	BnaA02G0394900ZS	BnaA06G0271000ZS	BnaC02G0527700ZS	BnaC03G0562000ZS
AT5G61850	BnaC03G0561300ZS	BnaA06G0271800ZS
AT5G61920	BnaA06G0272500ZS	BnaC03G0560500ZS
AT5G61960	BnaA06G0272600ZS	BnaC02G0528700ZS	BnaA02G0395700ZS	BnaC03G0560300ZS
AT5G62040	BnaA06G0273500ZS	BnaC03G0559000ZS
AT5G62065	BnaA06G0273700ZS	BnaC03G0558800ZS
AT5G62200	BnaA03G0026700ZS	BnaC03G0032700ZS	BnaA09G0077800ZS	BnaC09G0069300ZS	BnaA02G0398900ZS	BnaC02G0531100ZS
AT5G62430	BnaA06G0277300ZS	BnaA02G0400200ZS	BnaC03G0554300ZS
AT5G62620	BnaA06G0171900ZS	BnaA06G0279200ZS	BnaC03G0551700ZS	BnaC09G0071500ZS	BnaC03G0623400ZS
AT5G62640	BnaC03G0551200ZS	BnaA06G0279800ZS
AT5G62790	BnaA06G0281100ZS	BnaA09G0080000ZS	BnaC03G0549800ZS	BnaC09G0072900ZS
AT5G62990	BnaA09G0081200ZS	BnaC09G0074500ZS	BnaA06G0330900ZS	BnaC03G0547600ZS
AT5G63050	BnaA09G0081600ZS	BnaC09G0074900ZS	BnaC03G0547100ZS	BnaA06G0283400ZS	BnaC08G0371100ZS
AT5G63080	BnaA09G0082200ZS	BnaC09G0075700ZS
AT5G63380	BnaC02G0535400ZS	BnaA02G0403000ZS
AT5G63420	BnaC03G0543300ZS	BnaA06G0285700ZS
AT5G63470	BnaA06G0286000ZS	BnaC03G0542200ZS
AT5G63780	BnaA06G0288700ZS	BnaC03G0538700ZS	BnaC09G0079800ZS	BnaA02G0405600ZS	BnaA09G0085700ZS
AT5G63790	BnaA02G0405700ZS	BnaA06G0288800ZS	BnaC02G0538500ZS	BnaC03G0538600ZS
AT5G08790	BnaA03G0035400ZS	BnaA10G0250600ZS	BnaC03G0042100ZS	BnaC09G0564100ZS
AT5G63900	BnaA05G0323700ZS	BnaC05G0338600ZS	BnaA09G0086200ZS	BnaC09G0080400ZS	BnaA06G0290000ZS	BnaC03G0537200ZS	BnaC05G0338500ZS	BnaC09G0080500ZS
AT5G63980	BnaA06G0290900ZS	BnaC03G0536100ZS	BnaA06G0187300ZS	BnaC09G0080800ZS	BnaA09G0086600ZS
AT5G64050	BnaA06G0291600ZS	BnaC03G0535100ZS
AT5G64080	BnaA02G0031300ZS	BnaC02G0034600ZS	BnaA06G0292000ZS	BnaC03G0534800ZS	BnaA02G0407100ZS	BnaC02G0540400ZS
AT5G64210	BnaA09G0087300ZS	BnaC09G0081400ZS
AT5G64330	BnaA09G0087800ZS	BnaC03G0532900ZS	BnaC09G0081900ZS	BnaA06G0293500ZS
AT5G64440	BnaA02G0408700ZS	BnaC02G0543400ZS	BnaC03G0531700ZS
AT5G64510	BnaA06G0295200ZS	BnaC03G0531000ZS
AT5G64667	BnaA06G0296600ZS	BnaC03G0529300ZS	BnaC09G0084000ZS
AT5G64813	BnaA06G0298100ZS	BnaA09G0089900ZS	BnaC03G0528100ZS	BnaC09G0085900ZS
AT5G64960	BnaA01G0289300ZS	BnaC02G0545700ZS	BnaC01G0355100ZS	BnaA06G0299300ZS	BnaC03G0526900ZS	BnaA02G0410800ZS	BnaA02G0410900ZS
AT5G65110	BnaA06G0300700ZS	BnaA09G0090400ZS	BnaC03G0525600ZS	BnaC09G0086600ZS
AT5G65165	BnaC02G0547000ZS	BnaA02G0411700ZS
AT5G65310	BnaA02G0412900ZS	BnaC02G0548400ZS	BnaA06G0302500ZS	BnaC03G0523100ZS
AT5G65410	BnaA02G0413600ZS	BnaA09G0091400ZS	BnaC02G0549100ZS	BnaC09G0088200ZS
AT1G35620	BnaA05G0314100ZS
AT5G65420	BnaA09G0091500ZS	BnaC09G0088400ZS	BnaA02G0413700ZS	BnaC02G0549200ZS	BnaA06G0303400ZS	BnaC03G0522500ZS	BnaC09G0088300ZS
AT5G65640	BnaA02G0414300ZS	BnaA06G0305600ZS	BnaC02G0550200ZS	BnaC03G0519300ZS
AT5G65700	BnaC02G0062400ZS	BnaA06G0306400ZS	BnaC03G0518100ZS
AT5G65710	BnaA09G0092400ZS	BnaC09G0089500ZS
AT5G65890	BnaA06G0307800ZS	BnaC03G0516100ZS
AT5G66055	BnaA09G0102000ZS	BnaC09G0102400ZS
AT5G66200	BnaA02G0419600ZS	BnaC02G0556500ZS
AT5G66240	BnaA02G0419500ZS	BnaC02G0556400ZS
AT5G66350	BnaA07G0150200ZS	BnaC07G0216100ZS
AT3G47840	BnaA09G0100400ZS	BnaC09G0100100ZS
AT5G66870	BnaA07G0144700ZS	BnaC07G0209900ZS	BnaA09G0097600ZS	BnaC09G0097000ZS	BnaA02G0417300ZS	BnaC02G0554200ZS	BnaA09G0097500ZS
AT1G08630	BnaC08G0186000ZS	BnaC08G0187000ZS	BnaC08G0185600ZS	BnaC08G0187100ZS
AT1G20130	BnaC05G0170700ZS
AT5G08440	BnaC09G0567400ZS
AT1G36160	BnaA08G0066900ZS	BnaC08G0093500ZS	BnaA06G0043200ZS
AT1G48020	BnaA05G0185500ZS	BnaC05G0315600ZS
AT1G52880	BnaA06G0016100ZS
AT1G01720	BnaC05G0004900ZS
AT1G54010	BnaA05G0156800ZS	BnaC06G0135200ZS	BnaA05G0157100ZS	BnaC06G0135100ZS	BnaA08G0012200ZS	BnaA08G0011800ZS	BnaC03G0803800ZS	BnaC03G0803300ZS
AT4G14430	BnaA08G0088600ZS
AT5G65060	BnaC02G0545600ZS	BnaA06G0300200ZS	BnaC02G0546100ZS
AT5G65050	BnaC03G0526100ZS	BnaC03G0526000ZS
AT2G18510	BnaA07G0018800ZS	BnaC08G0094600ZS	BnaC07G0069900ZS	BnaC02G0361800ZS	BnaA09G0117500ZS	BnaC09G0121800ZS	BnaC07G0039000ZS	BnaC05G0214900ZS	BnaA02G0265900ZS	BnaA05G0327600ZS	BnaC06G0347800ZS
AT5G10200	BnaA10G0244500ZS
AT2G22780	BnaA04G0149200ZS	BnaC03G0290700ZS	BnaC04G0441600ZS	BnaC07G0128000ZS	BnaC03G0740200ZS	BnaC07G0199300ZS
AT2G33460	BnaA05G0107900ZS	BnaA04G0215200ZS	BnaC04G0526400ZS	BnaA03G0161500ZS	BnaC03G0188100ZS
AT2G33470	BnaC04G0134900ZS
AT2G36530	BnaC08G0331000ZS	BnaC01G0458300ZS	BnaC04G0351400ZS	BnaA03G0175600ZS	BnaC03G0204500ZS	BnaA05G0085300ZS	BnaC04G0100000ZS	BnaA04G0235600ZS	BnaC02G0260200ZS
AT2G37220	BnaA05G0080700ZS	BnaC04G0093800ZS	BnaA07G0184100ZS	BnaC03G0208800ZS	BnaC09G0496500ZS	BnaA04G0071100ZS	BnaC06G0055200ZS	BnaC02G0321200ZS	BnaC04G0553900ZS	BnaC05G0427800ZS	BnaA06G0028800ZS	BnaC04G0333200ZS	BnaA04G0238800ZS
AT3G53460	BnaA09G0496400ZS	BnaC06G0183200ZS	BnaC08G0336400ZS
AT2G39200	BnaA04G0250300ZS	BnaA03G0191100ZS	BnaC03G0224400ZS	BnaC03G0224500ZS	BnaC03G0224100ZS	BnaC04G0565400ZS	BnaA03G0191200ZS
AT3G04400	BnaA08G0314800ZS	BnaC05G0027800ZS	BnaC01G0512100ZS
AT5G28680	BnaA02G0369100ZS	BnaA06G0353900ZS	BnaC02G0495000ZS	BnaC07G0338900ZS
AT3G30260	BnaA02G0357100ZS	BnaC02G0480300ZS	BnaA09G0045700ZS	BnaA06G0369700ZS	BnaC07G0322600ZS
AT4G14080	BnaA04G0054600ZS	BnaA05G0146300ZS	BnaC04G0356000ZS	BnaC06G0149500ZS	BnaC08G0115900ZS	BnaA08G0082000ZS
AT4G25500	BnaA01G0150300ZS	BnaC01G0190900ZS	BnaA03G0486900ZS	BnaC07G0465400ZS	BnaC08G0166300ZS
AT5G03500	BnaC02G0008600ZS
AT5G03840	BnaA02G0014100ZS	BnaC02G0013900ZS	BnaC03G0016500ZS	BnaC09G0608000ZS	BnaA10G0288700ZS	BnaA03G0012400ZS
AT5G18700	BnaA10G0185700ZS	BnaC09G0477100ZS	BnaC03G0091000ZS
AT5G20240	BnaA03G0087600ZS	BnaC03G0100100ZS	BnaA02G0084500ZS	BnaC09G0462700ZS	BnaA10G0175200ZS	BnaA10G0175500ZS	BnaC02G0100400ZS
AT5G63800	BnaC03G0538500ZS	BnaA06G0289000ZS	BnaA02G0405800ZS	BnaC02G0538600ZS	BnaC02G0538700ZS
AT5G01180	BnaA10G0300400ZS	BnaC09G0621500ZS	BnaA02G0006000ZS
AT3G54140	BnaC04G0407700ZS	BnaC07G0503900ZS
AT3G61120	BnaA04G0012300ZS	BnaC04G0271500ZS
AT3G61070	BnaA07G0214200ZS
AT4G39650	BnaA08G0194600ZS
AT4G39640	BnaC03G0677600ZS	BnaC07G0543400ZS	BnaC03G0677700ZS
AT2G35310	BnaA04G0224500ZS
AT5G40260	BnaA05G0459600ZS
AT2G33775	BnaA05G0105600ZS	BnaC04G0132300ZS
AT1G28260	BnaC05G0244100ZS
AT3G13900	BnaC05G0464300ZS	BnaA10G0247300ZS
AT3G16660	BnaA01G0340600ZS	BnaC01G0416900ZS	BnaC01G0420900ZS	BnaA01G0337200ZS	BnaA03G0348400ZS	BnaC03G0420500ZS
AT1G61790	BnaC06G0083000ZS
AT2G30170	BnaC07G0015700ZS
AT1G79915	BnaC06G0459400ZS
AT2G35210	BnaA04G0225100ZS	BnaC04G0538300ZS
AT5G18440	BnaA10G0188100ZS	BnaC09G0480600ZS
AT4G01770	BnaA09G0022000ZS
AT5G62850	BnaC03G0549400ZS
AT1G34370	BnaA08G0068900ZS
AT2G04660	BnaC08G0143600ZS
AT2G34700	BnaC04G0121200ZS	BnaA05G0098000ZS
AT3G42880	BnaA06G0195500ZS	BnaC03G0588100ZS	BnaC03G0592000ZS
AT4G39917	BnaC03G0680700ZS	BnaC03G0680800ZS
AT3G20997	BnaC06G0298100ZS	BnaA07G0265700ZS
AT2G41390	BnaA07G0269300ZS
AT5G22430	BnaC09G0448000ZS
AT4G17530	BnaA09G0641100ZS	BnaC01G0105200ZS	BnaA03G0051500ZS	BnaA05G0055600ZS	BnaA05G0055700ZS	BnaA08G0011500ZS	BnaA01G0086600ZS
AT3G56910	BnaA09G0524000ZS	BnaC08G0367300ZS	BnaA04G0033400ZS	BnaA07G0197000ZS	BnaC04G0304600ZS
AT5G36000	BnaA07G0217500ZS
AT3G06530	BnaC05G0470900ZS
AT3G10500	BnaA01G0379700ZS	BnaC01G0477200ZS
AT3G58980	BnaA01G0208400ZS	BnaC01G0261400ZS
AT3G15400	BnaA05G0399400ZS	BnaC05G0448200ZS
AT3G26100	BnaC07G0294300ZS
AT1G19190	BnaA09G0610200ZS
AT4G34210	BnaC09G0260600ZS
[truncated: 1,030 more rows]
[truncated: 18 more columns]

## Sheet: Table S4
Table S4. Sequencing results of 20-nt sgRNAs in 139 T0 plants.
Plant ID	sgRNA	Target genes
ZS0101a	/
ZS0102	TCGGTTGGTTCTTGTTCCCG	N
ZS0103	CGCGTCATGTCCGTCGCTGC	BnaA06G0066400ZS	BnaC05G0082000ZS
ZS0104	TCGGTTGGTTCTTGTTCCCGb	N
ZS0105	GCCGAGATCGATTTCTGCAT	BnaA07G0015500ZS
ZS0106	CGCGTCATGTCCGTCGCTGC	BnaA06G0066400ZS	BnaC05G0082000ZS
ZS0107	GCCGAGATCGATTTCTGCAT	BnaA07G0015500ZS
ZS0108	GCCTAGACCGGTGTAGGGTC	BnaC09G0490900ZS
ZS0109	/
ZS0110	CATGTACTCGGTGCAGCTGC	BnaA02G0026200ZS	BnaC02G0028500ZS
ZS0111	TTGGAGTGGTTGATCTTGGA	BnaA01G0404500ZS	BnaA03G0077100ZS	BnaA10G0188900ZS	BnaC01G0510800ZS	BnaC03G0088100ZS	BnaC09G0482700ZS
ZS0112	AGCCTAACGCGGTGGCGGTC	BnaA01G0326200ZS
ZS0113	GCCTAGACCGGTGTAGGGTC	BnaC09G0490900ZS
ZS0114	GCCTAGACCGGTGTAGGGTC	BnaC09G0490900ZS
ZS0115	TCGGTTGGTTCTTGTTCCCG	N
ZS0116	AGGACACCAAGCCGAGTTGC	BnaA03G0195000ZS	BnaC03G0228500ZS
ZS0117	AGGAGCGGCGCACTTCGCGG	BnaA02G0136900ZS	BnaA09G0002200ZS	BnaC02G0332100ZS
ZS0118	AGGACACCAAGCCGAGTTGC	BnaA03G0195000ZS	BnaC03G0228500ZS
ZS0119	AGGACACCAAGCCGAGTTGC	BnaA03G0195000ZS	BnaC03G0228500ZS
ZS0120	CGGAAATTCTCTGCCGTCCG	BnaC04G0162100ZS
ZS0121	TCGGTTGGTTCTTGTTCCCG	N
ZS0122	TTGGAGTGGTTGATCTTGGA	BnaA01G0404500ZS	BnaA03G0077100ZS	BnaA10G0188900ZS	BnaC01G0510800ZS	BnaC03G0088100ZS	BnaC09G0482700ZS
ZS0123	GCCTAGACCGGTGTAGGGTC	BnaC09G0490900ZS
ZS0124	AGGAGCGGCGCACTTCGCGG	BnaA02G0136900ZS	BnaA09G0002200ZS	BnaC02G0332100ZS
ZS0125	CTTGCTGCTCTACCATGAAA	BnaC03G0197500ZS
ZS0126	TTGGAGTGGTTGATCTTGGA	BnaA01G0404500ZS	BnaA03G0077100ZS	BnaA10G0188900ZS	BnaC01G0510800ZS	BnaC03G0088100ZS	BnaC09G0482700ZS
ZS0127	TTATCAGGAAGCCAAGACAT	N
ZS0128	GCCTAGACCGGTGTAGGGTC	BnaC09G0490900ZS
ZS0129	AGGACACCAAGCCGAGTTGC	BnaA03G0195000ZS	BnaC03G0228500ZS
ZS0130	AGGAGCGGCGCACTTCGCGG	BnaA02G0136900ZS	BnaA09G0002200ZS	BnaC02G0332100ZS
ZS0131	ACCTCACGTGAGCTTCAGAC	BnaC05G0557500ZS
ZS0132	AGGAGCGGCGCACTTCGCGG	BnaA02G0136900ZS	BnaA09G0002200ZS	BnaC02G0332100ZS
ZS0133	CTTGCTGCTCTACCATGAAA	BnaC03G0197500ZS
ZS0134	ACCTCACGTGAGCTTCAGAC	BnaC05G0557500ZS
ZS0135	GCCTAGACCGGTGTAGGGTC	BnaC09G0490900ZS
ZS0136	GGTTCGCAAAGTCGGAGCGG	BnaC05G0494800ZS
ZS0137	GACAGGGACAAGAGCACCAT	BnaC09G0604700ZS
ZS0137	TGGAGAGTTGGTGGGTTGCT	BnaA03G0338300ZS	BnaC03G0406200ZS
ZS0137	CTCGAAGTCCCGATCCGTCT	BnaA09G0644500ZS
ZS0138	TTATCAGGAAGCCAAGACAT	N
ZS0139	AGGACACCAAGCCGAGTTGC	BnaA03G0195000ZS	BnaC03G0228500ZS
ZS0140	GGTTCGCAAAGTCGGAGCGG	BnaC05G0494800ZS
ZS0140	AGGACACCAAGCCGAGTTGC	BnaA03G0195000ZS	BnaC03G0228500ZS
ZS0141	GGTTCGCAAAGTCGGAGCGG	BnaC05G0494800ZS
ZS0142	GACTCATCGGAGGCAGCGGT	BnaA10G0195000ZS	BnaC09G0490600ZS
ZS0143	CTTGCTGCTCTACCATGAAA	BnaC03G0197500ZS
ZS0144	ATTGCCTTCCGCTTGTGTCG	BnaC05G0027800ZS
ZS0145	AGGAGCGGCGCACTTCGCGG	BnaA02G0136900ZS	BnaA09G0002200ZS	BnaC02G0332100ZS
ZS0146	GCCTAGACCGGTGTAGGGTC	BnaC09G0490900ZS
ZS0147	CATAGTCCTTGTGCTTCTCG	BnaA04G0016300ZS	BnaC04G0276400ZS
ZS0148	CTTGCTGCTCTACCATGAAA	BnaC03G0197500ZS
ZS0149	GCCGAGATCGATTTCTGCAT	BnaA07G0015500ZS
ZS0150	ATTGCCTTCCGCTTGTGTCG	BnaC05G0027800ZS
ZS0151	CACGGTCGGTGCGGTGGTCA	BnaC07G0462300ZS
ZS0152	GCTGCGGCGGTAGATTCAAG	BnaA06G0291600ZS	BnaC03G0535100ZS
ZS0153	AGGAGCGGCGCACTTCGCGG	BnaA02G0136900ZS	BnaA09G0002200ZS	BnaC02G0332100ZS
ZS0154	AGGAGCGGCGCACTTCGCGG	BnaA02G0136900ZS	BnaA09G0002200ZS	BnaC02G0332100ZS
ZS0155	TTATCAGGAAGCCAAGACAT	N
ZS0156	AGGAGCGGCGCACTTCGCGG	BnaA02G0136900ZS	BnaA09G0002200ZS	BnaC02G0332100ZS
ZS0157	GCCTAGACCGGTGTAGGGTC	BnaC09G0490900ZS
ZS0158	AGGAGCGGCGCACTTCGCGG	BnaA02G0136900ZS	BnaA09G0002200ZS	BnaC02G0332100ZS
ZS0159	AGGAGCGGCGCACTTCGCGG	BnaA02G0136900ZS	BnaA09G0002200ZS	BnaC02G0332100ZS
ZS0160	GCCGAGATCGATTTCTGCAT	BnaA07G0015500ZS
ZS0161	CGGAAATTCTCTGCCGTCCG	BnaC04G0162100ZS
ZS0162	GCTGCGGCGGTAGATTCAAG	BnaA06G0291600ZS	BnaC03G0535100ZS
ZS0163	ACCTCACGTGAGCTTCAGAC	BnaC05G0557500ZS
ZS0164	AGGAGCGGCGCACTTCGCGG	BnaA02G0136900ZS	BnaA09G0002200ZS	BnaC02G0332100ZS
ZS0165	AGGAGCGGCGCACTTCGCGG	BnaA02G0136900ZS	BnaA09G0002200ZS	BnaC02G0332100ZS
ZS0166	TTATCAGGAAGCCAAGACAT	N
ZS0167	AGAGGTTCTGTCTGAAAGCA	N
ZS0168	TTATCAGGAAGCCAAGACAT	N
ZS0169	GGTTCGCAAAGTCGGAGCGG	BnaC05G0494800ZS
ZS0170	AGGACACCAAGCCGAGTTGC	BnaA03G0195000ZS	BnaC03G0228500ZS
ZS0171	AGGACACCAAGCCGAGTTGC	BnaA03G0195000ZS	BnaC03G0228500ZS
ZS0172	GCTACCTAGCTTCTCCACCA	BnaA09G0036000ZS	BnaC09G0021400ZS
ZS0173	GCCTAGACCGGTGTAGGGTC	BnaC09G0490900ZS
ZS0174	AGGAGCGGCGCACTTCGCGG	BnaA02G0136900ZS	BnaA09G0002200ZS	BnaC02G0332100ZS
ZS0175	/
ZS0176	GCTGCGGCGGTAGATTCAAG	BnaA06G0291600ZS	BnaC03G0535100ZS
ZS0177	GCCTAGACCGGTGTAGGGTC	BnaC09G0490900ZS
ZS0178	AGGACACCAAGCCGAGTTGC	BnaA03G0195000ZS	BnaC03G0228500ZS
ZS0179	AGGACACCAAGCCGAGTTGC	BnaA03G0195000ZS	BnaC03G0228500ZS
ZS0180	AGGACACCAAGCCGAGTTGC	BnaA03G0195000ZS	BnaC03G0228500ZS
ZS0181	CACGGTCGGTGCGGTGGTCA	BnaC07G0462300ZS
ZS0182	CTTGCTGCTCTACCATGAAA	BnaC03G0197500ZS
ZS0183	/
ZS0184	/
ZS0185	GCCTAGACCGGTGTAGGGTC	BnaC09G0490900ZS
ZS0186	GCCTAGACCGGTGTAGGGTC	BnaC09G0490900ZS
ZS0187	TCGGTTGGTTCTTGTTCCCG	N
ZS0188	AGGAGCGGCGCACTTCGCGG	BnaA02G0136900ZS	BnaA09G0002200ZS	BnaC02G0332100ZS
ZS0189	CACTGGTGTAGCGGCCGATT	BnaA03G0051500ZS	BnaA05G0055600ZS	BnaA05G0055700ZS	BnaA08G0011500ZS	BnaA09G0641100ZS
ZS0190	CACTGGTGTAGCGGCCGATT	BnaA03G0051500ZS	BnaA05G0055600ZS	BnaA05G0055700ZS	BnaA08G0011500ZS	BnaA09G0641100ZS
ZS0191	GGAACCACACTTCTGGAAAT	N
ZS0192	GCTGCGGCGGTAGATTCAAG	BnaA06G0291600ZS	BnaC03G0535100ZS
ZS0193	GACAGGGACAAGAGCACCAT	BnaC09G0604700ZS
ZS0193	TGGAGAGTTGGTGGGTTGCT	BnaA03G0338300ZS	BnaC03G0406200ZS
ZS0193	CTCGAAGTCCCGATCCGTCT	BnaA09G0644500ZS
ZS0194	TCGGTTGGTTCTTGTTCCCG	N
ZS0195	AGGACACCAAGCCGAGTTGC	BnaA03G0195000ZS	BnaC03G0228500ZS
ZS0196	AGGACACCAAGCCGAGTTGC	BnaA03G0195000ZS	BnaC03G0228500ZS
ZS0197	GGTTCGCAAAGTCGGAGCGG	BnaC05G0494800ZS
ZS0198	AGGACACCAAGCCGAGTTGC	BnaA03G0195000ZS	BnaC03G0228500ZS
ZS0199	CTTGCTGCTCTACCATGAAA	BnaC03G0197500ZS
ZS0200	CTTGCTGCTCTACCATGAAA	BnaC03G0197500ZS
ZS0201	/
ZS0202	AGGACACCAAGCCGAGTTGC	BnaA03G0195000ZS	BnaC03G0228500ZS
ZS0203	TACGATCCCTAACAACCTCC	BnaC05G0143600ZS
ZS0203	CTCTTCTTCTATGCGTGTCG	BnaA09G0122500ZS	BnaC09G0128400ZS
ZS0204	TACGATCCCTAACAACCTCC	BnaC05G0143600ZS
ZS0204	CTCTTCTTCTATGCGTGTCG	BnaA09G0122500ZS	BnaC09G0128400ZS
ZS0205	CACTGGTGTAGCGGCCGATT	BnaA03G0051500ZS	BnaA05G0055600ZS	BnaA05G0055700ZS	BnaA08G0011500ZS	BnaA09G0641100ZS
ZS0206	GCTACCTAGCTTCTCCACCA	BnaA09G0036000ZS	BnaC09G0021400ZS
ZS0207	CACTGGTGTAGCGGCCGATT	BnaA03G0051500ZS	BnaA05G0055600ZS	BnaA05G0055700ZS	BnaA08G0011500ZS	BnaA09G0641100ZS
ZS0208	CACTGGTGTAGCGGCCGATT	BnaA03G0051500ZS	BnaA05G0055600ZS	BnaA05G0055700ZS	BnaA08G0011500ZS	BnaA09G0641100ZS
ZS0209	CCAAATGCGACGCCGCGTTG	BnaA05G0424200ZS
ZS0210	TTATCAGGAAGCCAAGACAT	N
ZS0211	/
ZS0212	CTTGCTGCTCTACCATGAAA	BnaC03G0197500ZS
ZS0213	ATTGCCTTCCGCTTGTGTCG	BnaC05G0027800ZS
ZS0214	CACGGTCGGTGCGGTGGTCA	BnaC07G0462300ZS
ZS0215	CACTGGTGTAGCGGCCGATT	BnaA03G0051500ZS	BnaA05G0055600ZS	BnaA05G0055700ZS	BnaA08G0011500ZS	BnaA09G0641100ZS
ZS0216	AGGACACCAAGCCGAGTTGC	BnaA03G0195000ZS	BnaC03G0228500ZS
ZS0217	GCCTAGACCGGTGTAGGGTC	BnaC09G0490900ZS
ZS0218	TTATCAGGAAGCCAAGACAT	N
ZS0219	GGTTCGCAAAGTCGGAGCGG	BnaC05G0494800ZS
ZS0220	GCCTAGACCGGTGTAGGGTC	BnaC09G0490900ZS
ZS0221	TTATCAGGAAGCCAAGACAT	N
ZS0222	AGTACTTCTTCCAGAGTCAT	BnaA05G0089400ZS	BnaC04G0106700ZS
ZS0223	GCTGCGGCGGTAGATTCAAG	BnaA06G0291600ZS	BnaC03G0535100ZS
ZS0224	AGGACACCAAGCCGAGTTGC	BnaA03G0195000ZS	BnaC03G0228500ZS
ZS0225	GTCGTTACAACCCTGGGGTGc
ZS0226	AGGACACCAAGCCGAGTTGC	BnaA03G0195000ZS	BnaC03G0228500ZS
ZS0227	AGGACACCAAGCCGAGTTGC	BnaA03G0195000ZS	BnaC03G0228500ZS
ZS0228	GCTGCGGCGGTAGATTCAAG	BnaA06G0291600ZS	BnaC03G0535100ZS
ZS0229	CTTGCTGCTCTACCATGAAA	BnaC03G0197500ZS
ZS0230	CACTGGTGTAGCGGCCGATT	BnaA03G0051500ZS	BnaA05G0055600ZS	BnaA05G0055700ZS	BnaA08G0011500ZS	BnaA09G0641100ZS
ZS0231	GGAACCACACTTCTGGAAAT	N
ZS0232	AGGACACCAAGCCGAGTTGC	BnaA03G0195000ZS	BnaC03G0228500ZS
ZS0233	CACTGGTGTAGCGGCCGATT	BnaA03G0051500ZS	BnaA05G0055600ZS	BnaA05G0055700ZS	BnaA08G0011500ZS	BnaA09G0641100ZS
ZS0234	AGGACACCAAGCCGAGTTGC	BnaA03G0195000ZS	BnaC03G0228500ZS
ZS0235	CACTGGTGTAGCGGCCGATT	BnaA03G0051500ZS	BnaA05G0055600ZS	BnaA05G0055700ZS	BnaA08G0011500ZS	BnaA09G0641100ZS
ZS0236	GCCTAGACCGGTGTAGGGTC	BnaC09G0490900ZS
ZS0237	GACAGGGACAAGAGCACCAT	BnaC09G0604700ZS
ZS0237	TGGAGAGTTGGTGGGTTGCT	BnaA03G0338300ZS	BnaC03G0406200ZS
ZS0238	AGGACACCAAGCCGAGTTGC	BnaA03G0195000ZS	BnaC03G0228500ZS
ZS0239	CGGAAATTCTCTGCCGTCCG	BnaC04G0162100ZS
a transgene-negative plant
b mismatched sgRNA
c mutated sgRNA

## Sheet: Table S5
Table S5. Editing interrogation of target loci in 114 trangenic T0 plants.
Plant ID	sgRNA	Target gene	Mutation	Double strand breaks, DSBs (upstream PAM)
ZS0103	CGCGTCATGTCCGTCGCTGC	BnaA06G0066400ZS	no
ZS0103	CGCGTCATGTCCGTCGCTGC	BnaC05G0082000ZS	no
ZS0105	GCCGAGATCGATTTCTGCAT	BnaA07G0015500ZS	no
ZS0106	CGCGTCATGTCCGTCGCTGC	BnaA06G0066400ZS	no
ZS0106	CGCGTCATGTCCGTCGCTGC	BnaC05G0082000ZS	no
ZS0107	GCCGAGATCGATTTCTGCAT	BnaA07G0015500ZS	no
ZS0108	GCCTAGACCGGTGTAGGGTC	BnaC09G0490900ZS	-70 bp/WT (monoallelic)	3-4 bp
ZS0110	CATGTACTCGGTGCAGCTGC	BnaA02G0026200ZS	no
ZS0110	CATGTACTCGGTGCAGCTGC	BnaC02G0028500ZS	no
ZS0111	TTGGAGTGGTTGATCTTGGA	BnaA01G0404500ZS	+1 bp/WT (monoallelic)	3-4 bp
ZS0111	TTGGAGTGGTTGATCTTGGA	BnaA03G0077100ZS	+1 bp/WT	3-4 bp
ZS0111	TTGGAGTGGTTGATCTTGGA	BnaA10G0188900ZS	+1 bp/WT	3-4 bp
ZS0111	TTGGAGTGGTTGATCTTGGA	BnaC01G0510800ZS	+1 bp/WT	3-4 bp
ZS0111	TTGGAGTGGTTGATCTTGGA	BnaC03G0088100ZS	+1 bp/WT	3-4 bp
ZS0111	TTGGAGTGGTTGATCTTGGA	BnaC09G0482700ZS	+1 bp/WT	3-4 bp
ZS0112	AGCCTAACGCGGTGGCGGTC	BnaA01G0326200ZS	+1 bp/WT	3-4 bp
ZS0113	GCCTAGACCGGTGTAGGGTC	BnaC09G0490900ZS	-70 bp/WT	3-4 bp
ZS0114	GCCTAGACCGGTGTAGGGTC	BnaC09G0490900ZS	-70 bp/WT	3-4 bp
ZS0116	AGGACACCAAGCCGAGTTGC	BnaA03G0195000ZS	no
ZS0116	AGGACACCAAGCCGAGTTGC	BnaC03G0228500ZS	no
ZS0117	AGGAGCGGCGCACTTCGCGG	BnaA02G0136900ZS	no
ZS0117	AGGAGCGGCGCACTTCGCGG	BnaA09G0002200ZS	no
ZS0117	AGGAGCGGCGCACTTCGCGG	BnaC02G0332100ZS	no
ZS0118	AGGACACCAAGCCGAGTTGC	BnaA03G0195000ZS	+1 bp/WT	2-3 bp
ZS0118	AGGACACCAAGCCGAGTTGC	BnaC03G0228500ZS	no
ZS0119	AGGACACCAAGCCGAGTTGC	BnaA03G0195000ZS	+1 bp/WT	3-4 bp
ZS0119	AGGACACCAAGCCGAGTTGC	BnaC03G0228500ZS	no
ZS0120	CGGAAATTCTCTGCCGTCCG	BnaC04G0162100ZS	no
ZS0120	CGGAAATTCTCTGCCGTCCG	BnaC01G0385500ZS	no
ZS0122	TTGGAGTGGTTGATCTTGGA	BnaA01G0404500ZS	+1 bp/WT	3-4 bp
ZS0122	TTGGAGTGGTTGATCTTGGA	BnaA03G0077100ZS	+1 bp/WT	3-4 bp
ZS0122	TTGGAGTGGTTGATCTTGGA	BnaA10G0188900ZS	+1 bp/WT	3-4 bp
ZS0122	TTGGAGTGGTTGATCTTGGA	BnaC01G0510800ZS	+1 bp/WT	3-4 bp
ZS0122	TTGGAGTGGTTGATCTTGGA	BnaC03G0088100ZS	+1 bp/WT	3-4 bp
ZS0122	TTGGAGTGGTTGATCTTGGA	BnaC09G0482700ZS	+1 bp/WT	3-4 bp
ZS0123	GCCTAGACCGGTGTAGGGTC	BnaC09G0490900ZS	-70 bp/WT	3-4 bp
ZS0124	AGGAGCGGCGCACTTCGCGG	BnaA02G0136900ZS	no
ZS0124	AGGAGCGGCGCACTTCGCGG	BnaA09G0002200ZS	no
ZS0124	AGGAGCGGCGCACTTCGCGG	BnaC02G0332100ZS	no
ZS0125	CTTGCTGCTCTACCATGAAA	BnaC03G0197500ZS	+1 bp/+1 bp (biallelic)	3-4 bp
ZS0126	TTGGAGTGGTTGATCTTGGA	BnaA01G0404500ZS	+1 bp/WT	3-4 bp
ZS0126	TTGGAGTGGTTGATCTTGGA	BnaA03G0077100ZS	+1 bp/WT	3-4 bp
ZS0126	TTGGAGTGGTTGATCTTGGA	BnaA10G0188900ZS	+1 bp/WT	3-4 bp
ZS0126	TTGGAGTGGTTGATCTTGGA	BnaC01G0510800ZS	+1 bp/WT	3-4 bp
ZS0126	TTGGAGTGGTTGATCTTGGA	BnaC03G0088100ZS	+1 bp/WT	3-4 bp
ZS0126	TTGGAGTGGTTGATCTTGGA	BnaC09G0482700ZS	no
ZS0128	GCCTAGACCGGTGTAGGGTC	BnaC09G0490900ZS	-70 bp/WT	3-4 bp
ZS0129	AGGACACCAAGCCGAGTTGC	BnaA03G0195000ZS	+1 bp/WT	2-3 bp
ZS0129	AGGACACCAAGCCGAGTTGC	BnaC03G0228500ZS	no
ZS0130	AGGAGCGGCGCACTTCGCGG	BnaA02G0136900ZS	no
ZS0130	AGGAGCGGCGCACTTCGCGG	BnaA09G0002200ZS	no
ZS0130	AGGAGCGGCGCACTTCGCGG	BnaC02G0332100ZS	no
ZS0132	AGGAGCGGCGCACTTCGCGG	BnaA02G0136900ZS	no
ZS0132	AGGAGCGGCGCACTTCGCGG	BnaA09G0002200ZS	no
ZS0132	AGGAGCGGCGCACTTCGCGG	BnaC02G0332100ZS	no
ZS0133	CTTGCTGCTCTACCATGAAA	BnaC03G0197500ZS	+1 bp/+1 bp	3-4 bp
ZS0131	ACCTCACGTGAGCTTCAGAC	BnaC05G0557500ZS	chimeric
ZS0134	ACCTCACGTGAGCTTCAGAC	BnaC05G0557500ZS	+1 bp/WT	3-4 bp
ZS0135	GCCTAGACCGGTGTAGGGTC	BnaC09G0490900ZS	-70 bp/WT	3-4 bp
ZS0136	GGTTCGCAAAGTCGGAGCGG	BnaC05G0494800ZS	+1 bp/WT	3-4 bp
ZS0137	CTCGAAGTCCCGATCCGTCT	BnaA09G0644500ZS	no
ZS0137	GACAGGGACAAGAGCACCAT	BnaC09G0604700ZS	chimeric
ZS0137	TGGAGAGTTGGTGGGTTGCT	BnaA03G0338300ZS	no
ZS0137	TGGAGAGTTGGTGGGTTGCT	BnaC03G0406200ZS	no
ZS0139	AGGACACCAAGCCGAGTTGC	BnaA03G0195000ZS	+1 bp/WT	2-3 bp
ZS0139	AGGACACCAAGCCGAGTTGC	BnaC03G0228500ZS	no
ZS0140	AGGACACCAAGCCGAGTTGC1	BnaA03G0195000ZS	+1 bp/WT	2-3 bp
ZS0140	AGGACACCAAGCCGAGTTGC	BnaC03G0228500ZS	no
ZS0140	GGTTCGCAAAGTCGGAGCGG	BnaC05G0494800ZS	+1 bp/WT	3-4 bp
ZS0141	GGTTCGCAAAGTCGGAGCGG	BnaC05G0494800ZS	+1 bp/WT	3-4 bp
ZS0142	GACTCATCGGAGGCAGCGGT	BnaA10G0195000ZS	no
ZS0142	GACTCATCGGAGGCAGCGGT	BnaC09G0490600ZS	-1 bp/WT	3-4 bp
ZS0143	CTTGCTGCTCTACCATGAAA	BnaC03G0197500ZS	+1 bp/+1 bp	3-4 bp
ZS0144	ATTGCCTTCCGCTTGTGTCG	BnaC05G0027800ZS	no
ZS0145	AGGAGCGGCGCACTTCGCGG	BnaA02G0136900ZS	no
ZS0145	AGGAGCGGCGCACTTCGCGG	BnaA09G0002200ZS	no
ZS0145	AGGAGCGGCGCACTTCGCGG	BnaC02G0332100ZS	no
ZS0146	GCCTAGACCGGTGTAGGGTC	BnaC09G0490900ZS	-70 bp/WT	3-4 bp
ZS0147	CATAGTCCTTGTGCTTCTCG	BnaA04G0016300ZS	no
ZS0147	CATAGTCCTTGTGCTTCTCG	BnaC04G0276400ZS	+1 bp/WT	3-4 bp
ZS0148	CTTGCTGCTCTACCATGAAA	BnaC03G0197500ZS	+1 bp/+1 bp	3-4 bp
ZS0149	GCCGAGATCGATTTCTGCAT	BnaA07G0015500ZS	no
ZS0150	ATTGCCTTCCGCTTGTGTCG	BnaC05G0027800ZS	no
ZS0151	CACGGTCGGTGCGGTGGTCA	BnaC07G0462300ZS	no
ZS0152	GCTGCGGCGGTAGATTCAAG	BnaA06G0291600ZS	-3 bp/-6 bp (biallelic heterozygous)	7-8 bp/8-9 bp
ZS0152	GCTGCGGCGGTAGATTCAAG	BnaC03G0535100ZS	no
ZS0153	AGGAGCGGCGCACTTCGCGG	BnaA02G0136900ZS	no
ZS0153	AGGAGCGGCGCACTTCGCGG	BnaA09G0002200ZS	no
ZS0153	AGGAGCGGCGCACTTCGCGG	BnaC02G0332100ZS	no
ZS0154	AGGAGCGGCGCACTTCGCGG	BnaA02G0136900ZS	no
ZS0154	AGGAGCGGCGCACTTCGCGG	BnaA09G0002200ZS	no
ZS0154	AGGAGCGGCGCACTTCGCGG	BnaC02G0332100ZS	no
ZS0156	AGGAGCGGCGCACTTCGCGG	BnaA02G0136900ZS	no
ZS0156	AGGAGCGGCGCACTTCGCGG	BnaA09G0002200ZS	no
ZS0156	AGGAGCGGCGCACTTCGCGG	BnaC02G0332100ZS	no
ZS0157	GCCTAGACCGGTGTAGGGTC	BnaC09G0490900ZS	-70 bp/WT	3-4 bp
ZS0158	AGGAGCGGCGCACTTCGCGG	BnaA02G0136900ZS	no
ZS0158	AGGAGCGGCGCACTTCGCGG	BnaA09G0002200ZS	no
ZS0158	AGGAGCGGCGCACTTCGCGG	BnaC02G0332100ZS	no
ZS0159	AGGAGCGGCGCACTTCGCGG	BnaA02G0136900ZS	no
ZS0159	AGGAGCGGCGCACTTCGCGG	BnaA09G0002200ZS	no
ZS0159	AGGAGCGGCGCACTTCGCGG	BnaC02G0332100ZS	no
ZS0160	GCCGAGATCGATTTCTGCAT	BnaA07G0015500ZS	no
ZS0161	CGGAAATTCTCTGCCGTCCG	BnaC04G0162100ZS	no
ZS0161	CGGAAATTCTCTGCCGTCCG	BnaC01G0385500ZS	no
ZS0162	GCTGCGGCGGTAGATTCAAG	BnaA06G0291600ZS	-3 bp/-6 bp	7-8 bp/8-9 bp
ZS0162	GCTGCGGCGGTAGATTCAAG	BnaC03G0535100ZS	no
ZS0163	ACCTCACGTGAGCTTCAGAC	BnaC05G0557500ZS	chimeric
ZS0164	AGGAGCGGCGCACTTCGCGG	BnaA02G0136900ZS	no
ZS0164	AGGAGCGGCGCACTTCGCGG	BnaA09G0002200ZS	no
ZS0164	AGGAGCGGCGCACTTCGCGG	BnaC02G0332100ZS	no
ZS0165	AGGAGCGGCGCACTTCGCGG	BnaA02G0136900ZS	no
ZS0165	AGGAGCGGCGCACTTCGCGG	BnaA09G0002200ZS	no
ZS0165	AGGAGCGGCGCACTTCGCGG	BnaC02G0332100ZS	no
ZS0169	GGTTCGCAAAGTCGGAGCGG	BnaC05G0494800ZS	+1 bp/WT	3-4 bp
ZS0170	AGGACACCAAGCCGAGTTGC	BnaA03G0195000ZS	no
ZS0170	AGGACACCAAGCCGAGTTGC	BnaC03G0228500ZS	no
ZS0171	AGGACACCAAGCCGAGTTGC	BnaA03G0195000ZS	+1 bp/WT	2-3 bp
ZS0171	AGGACACCAAGCCGAGTTGC	BnaC03G0228500ZS	+1 bp/WT	2-3 bp
ZS0172	GCTACCTAGCTTCTCCACCA	BnaA09G0036000ZS	-2 bp/+1 bp	3-4 bp/4-5 bp
ZS0172	GCTACCTAGCTTCTCCACCA	BnaC09G0021400ZS	no
ZS0173	GCCTAGACCGGTGTAGGGTC	BnaC09G0490900ZS	+3 bp/-1 bp	3-4 bp
ZS0174	AGGAGCGGCGCACTTCGCGG	BnaA02G0136900ZS	no
ZS0174	AGGAGCGGCGCACTTCGCGG	BnaA09G0002200ZS	no
ZS0174	AGGAGCGGCGCACTTCGCGG	BnaC02G0332100ZS	no
ZS0176	GCTGCGGCGGTAGATTCAAG	BnaA06G0291600ZS	-3 bp/-6 bp	7-8 bp/8-9 bp
ZS0176	GCTGCGGCGGTAGATTCAAG	BnaC03G0535100ZS	no
ZS0177	GCCTAGACCGGTGTAGGGTC	BnaC09G0490900ZS	-70 bp/WT	3-4 bp
ZS0178	AGGACACCAAGCCGAGTTGC	BnaA03G0195000ZS	no
ZS0178	AGGACACCAAGCCGAGTTGC	BnaC03G0228500ZS	+1 bp/WT	2-3 bp
ZS0179	AGGACACCAAGCCGAGTTGC	BnaA03G0195000ZS	+1 bp/WT	3-4 bp
ZS0179	AGGACACCAAGCCGAGTTGC	BnaC03G0228500ZS	+1 bp/+1 bp	3-4 bp
ZS0180	AGGACACCAAGCCGAGTTGC	BnaA03G0195000ZS	no
ZS0180	AGGACACCAAGCCGAGTTGC	BnaC03G0228500ZS	no
ZS0181	CACGGTCGGTGCGGTGGTCA	BnaC07G0462300ZS	no
ZS0182	CTTGCTGCTCTACCATGAAA	BnaC03G0197500ZS	+1 bp/+1 bp	3-4 bp
ZS0185	GCCTAGACCGGTGTAGGGTC	BnaC09G0490900ZS	-70 bp/WT	3-4 bp
ZS0186	GCCTAGACCGGTGTAGGGTC	BnaC09G0490900ZS	-70 bp/WT	3-4 bp
ZS0188	AGGAGCGGCGCACTTCGCGG	BnaA02G0136900ZS	no
ZS0188	AGGAGCGGCGCACTTCGCGG	BnaA09G0002200ZS	no
ZS0188	AGGAGCGGCGCACTTCGCGG	BnaC02G0332100ZS	no
ZS0189	CACTGGTGTAGCGGCCGATT	BnaA03G0051500ZS	+1 bp/+1 bp	3-4 bp
ZS0189	CACTGGTGTAGCGGCCGATT	BnaA05G0055600ZS	no
ZS0189	CACTGGTGTAGCGGCCGATT	BnaA05G0055700ZS	+1 bp/WT	3-4 bp
ZS0189	CACTGGTGTAGCGGCCGATT	BnaA08G0011500ZS	+1 bp/WT	3-4 bp
ZS0189	CACTGGTGTAGCGGCCGATT	BnaA09G0641100ZS	no
ZS0190	CACTGGTGTAGCGGCCGATT	BnaA03G0051500ZS	+1 bp/+1 bp	3-4 bp
ZS0190	CACTGGTGTAGCGGCCGATT	BnaA05G0055600ZS	no
ZS0190	CACTGGTGTAGCGGCCGATT	BnaA05G0055700ZS	no
ZS0190	CACTGGTGTAGCGGCCGATT	BnaA08G0011500ZS	-2 bp/+1 bp	5-6 bp/3-4 bp
ZS0190	CACTGGTGTAGCGGCCGATT	BnaA09G0641100ZS	no
ZS0192	GCTGCGGCGGTAGATTCAAG	BnaA06G0291600ZS	-3 bp/-6 bp	7-8 bp/8-9 bp
ZS0192	GCTGCGGCGGTAGATTCAAG	BnaC03G0535100ZS	no
ZS0193	CTCGAAGTCCCGATCCGTCT	BnaA09G0644500ZS	no
ZS0193	GACAGGGACAAGAGCACCAT	BnaC09G0604700ZS	chimeric
ZS0193	TGGAGAGTTGGTGGGTTGCT	BnaA03G0338300ZS	no
ZS0193	TGGAGAGTTGGTGGGTTGCT	BnaC03G0406200ZS	no
ZS0195	AGGACACCAAGCCGAGTTGC	BnaA03G0195000ZS	no
ZS0195	AGGACACCAAGCCGAGTTGC	BnaC03G0228500ZS	no
ZS0196	AGGACACCAAGCCGAGTTGC	BnaA03G0195000ZS	no
ZS0196	AGGACACCAAGCCGAGTTGC	BnaC03G0228500ZS	no
ZS0197	GGTTCGCAAAGTCGGAGCGG	BnaC05G0494800ZS	+1 bp/WT	3-4 bp
ZS0198	AGGACACCAAGCCGAGTTGC	BnaA03G0195000ZS	+1 bp/WT	2-3 bp
ZS0198	AGGACACCAAGCCGAGTTGC	BnaC03G0228500ZS	no
ZS0199	CTTGCTGCTCTACCATGAAA	BnaC03G0197500ZS	+1 bp/+1 bp	3-4 bp
ZS0200	CTTGCTGCTCTACCATGAAA	BnaC03G0197500ZS	+1 bp/+1 bp	3-4 bp
ZS0202	AGGACACCAAGCCGAGTTGC	BnaA03G0195000ZS	chimeric
ZS0202	AGGACACCAAGCCGAGTTGC	BnaC03G0228500ZS	no
ZS0203	CTCTTCTTCTATGCGTGTCG	BnaA09G0122500ZS	no
ZS0203	CTCTTCTTCTATGCGTGTCG	BnaC09G0128400ZS	no
ZS0203	TACGATCCCTAACAACCTCC	BnaC05G0143600ZS	+1 bp/WT	3-4 bp
ZS0204	CTCTTCTTCTATGCGTGTCG	BnaA09G0122500ZS	no
ZS0204	CTCTTCTTCTATGCGTGTCG	BnaC09G0128400ZS	no
ZS0204	TACGATCCCTAACAACCTCC	BnaC05G0143600ZS	+1 bp/WT	3-4 bp
ZS0205	CACTGGTGTAGCGGCCGATT	BnaA03G0051500ZS	+1 bp/+1 bp	3-4 bp
ZS0205	CACTGGTGTAGCGGCCGATT	BnaA05G0055600ZS	no
ZS0205	CACTGGTGTAGCGGCCGATT	BnaA05G0055700ZS	no
ZS0205	CACTGGTGTAGCGGCCGATT	BnaA08G0011500ZS	-2 bp/+1 bp	5-6 bp/3-4 bp
ZS0205	CACTGGTGTAGCGGCCGATT	BnaA09G0641100ZS	no
ZS0206	GCTACCTAGCTTCTCCACCA	BnaA09G0036000ZS	-2 bp/+1 bp	3-4 bp/4-5 bp
ZS0206	GCTACCTAGCTTCTCCACCA	BnaC09G0021400ZS	no
ZS0207	CACTGGTGTAGCGGCCGATT	BnaA03G0051500ZS	+1 bp/+1 bp	3-4 bp
ZS0207	CACTGGTGTAGCGGCCGATT	BnaA05G0055600ZS	no
ZS0207	CACTGGTGTAGCGGCCGATT	BnaA05G0055700ZS	+1 bp/WT	3-4 bp
ZS0207	CACTGGTGTAGCGGCCGATT	BnaA08G0011500ZS	+1 bp/+1 bp	3-4 bp
ZS0207	CACTGGTGTAGCGGCCGATT	BnaA09G0641100ZS	no
ZS0208	CACTGGTGTAGCGGCCGATT	BnaA03G0051500ZS	+1 bp/+1 bp	3-4 bp
ZS0208	CACTGGTGTAGCGGCCGATT	BnaA05G0055600ZS	no
ZS0208	CACTGGTGTAGCGGCCGATT	BnaA05G0055700ZS	no
ZS0208	CACTGGTGTAGCGGCCGATT	BnaA08G0011500ZS	-2 bp/+1 bp	5-6 bp/3-4 bp
ZS0208	CACTGGTGTAGCGGCCGATT	BnaA09G0641100ZS	no
ZS0209	CCAAATGCGACGCCGCGTTG	BnaA05G0424200ZS	+1 bp/WT	3-4 bp
ZS0212	CTTGCTGCTCTACCATGAAA	BnaC03G0197500ZS	+1 bp/+1 bp	3-4 bp
ZS0213	ATTGCCTTCCGCTTGTGTCG	BnaC05G0027800ZS	no
ZS0214	CACGGTCGGTGCGGTGGTCA	BnaC07G0462300ZS	no
ZS0215	CACTGGTGTAGCGGCCGATT	BnaA03G0051500ZS	+1 bp/+1 bp	3-4 bp
ZS0215	CACTGGTGTAGCGGCCGATT	BnaA05G0055600ZS	no
ZS0215	CACTGGTGTAGCGGCCGATT	BnaA05G0055700ZS	+1 bp/WT	3-4 bp
ZS0215	CACTGGTGTAGCGGCCGATT	BnaA08G0011500ZS	+1 bp/WT	2-3 bp
ZS0215	CACTGGTGTAGCGGCCGATT	BnaA09G0641100ZS	no
ZS0216	AGGACACCAAGCCGAGTTGC	BnaA03G0195000ZS	+1 bp/WT	2-3 bp
ZS0216	AGGACACCAAGCCGAGTTGC	BnaC03G0228500ZS	no
ZS0217	GCCTAGACCGGTGTAGGGTC	BnaC09G0490900ZS	chimeric
ZS0219	GGTTCGCAAAGTCGGAGCGG	BnaC05G0494800ZS	+1 bp/WT	3-4 bp
ZS0220	GCCTAGACCGGTGTAGGGTC	BnaC09G0490900ZS	-1 bp/WT	3-4 bp
ZS0222	AGTACTTCTTCCAGAGTCAT	BnaA05G0089400ZS	+1 bp/+1 bp	3-4 bp
ZS0222	AGTACTTCTTCCAGAGTCAT	BnaC04G0106700ZS	+1 bp/+1 bp	3-4 bp
ZS0223	GCTGCGGCGGTAGATTCAAG	BnaA06G0291600ZS	-3 bp/-6 bp	7-8 bp/8-9 bp
ZS0223	GCTGCGGCGGTAGATTCAAG	BnaC03G0535100ZS	chimeric
ZS0224	AGGACACCAAGCCGAGTTGC	BnaA03G0195000ZS	+1 bp/WT	2-3 bp
ZS0224	AGGACACCAAGCCGAGTTGC	BnaC03G0228500ZS	no
ZS0226	AGGACACCAAGCCGAGTTGC	BnaA03G0195000ZS	+1 bp/WT	2-3 bp
ZS0226	AGGACACCAAGCCGAGTTGC	BnaC03G0228500ZS	+1 bp/WT	2-3 bp
ZS0227	AGGACACCAAGCCGAGTTGC	BnaA03G0195000ZS	+1 bp/WT	2-3 bp
ZS0227	AGGACACCAAGCCGAGTTGC	BnaC03G0228500ZS	+1 bp/WT	2-3 bp
ZS0228	GCTGCGGCGGTAGATTCAAG	BnaA06G0291600ZS	-3 bp/-6 bp	7-8 bp/8-9 bp
ZS0228	GCTGCGGCGGTAGATTCAAG	BnaC03G0535100ZS	chimeric
ZS0229	CTTGCTGCTCTACCATGAAA	BnaC03G0197500ZS	+1 bp/+1 bp	3-4 bp
ZS0230	CACTGGTGTAGCGGCCGATT	BnaA03G0051500ZS	+1 bp/+1 bp	3-4 bp
ZS0230	CACTGGTGTAGCGGCCGATT	BnaA05G0055600ZS	+1 bp/WT	3-4 bp
ZS0230	CACTGGTGTAGCGGCCGATT	BnaA05G0055700ZS	+1 bp/WT	3-4 bp
ZS0230	CACTGGTGTAGCGGCCGATT	BnaA08G0011500ZS	-2 bp/+1 bp	5-6 bp/3-4 bp
ZS0230	CACTGGTGTAGCGGCCGATT	BnaA09G0641100ZS	+1 bp/WT	2-3 bp
ZS0232	AGGACACCAAGCCGAGTTGC	BnaA03G0195000ZS	+1 bp/WT	2-3 bp
ZS0232	AGGACACCAAGCCGAGTTGC	BnaC03G0228500ZS	no
ZS0233	CACTGGTGTAGCGGCCGATT	BnaA03G0051500ZS	+1 bp/+1 bp	3-4 bp
ZS0233	CACTGGTGTAGCGGCCGATT	BnaA05G0055600ZS	no
ZS0233	CACTGGTGTAGCGGCCGATT	BnaA05G0055700ZS	no
ZS0233	CACTGGTGTAGCGGCCGATT	BnaA08G0011500ZS	-2 bp/+1 bp	5-6 bp/3-4 bp
ZS0233	CACTGGTGTAGCGGCCGATT	BnaA09G0641100ZS	no
ZS0234	AGGACACCAAGCCGAGTTGC	BnaA03G0195000ZS	no
ZS0234	AGGACACCAAGCCGAGTTGC	BnaC03G0228500ZS	no
ZS0235	CACTGGTGTAGCGGCCGATT	BnaA03G0051500ZS	+1 bp/+1 bp	3-4 bp
ZS0235	CACTGGTGTAGCGGCCGATT	BnaA05G0055600ZS	no
ZS0235	CACTGGTGTAGCGGCCGATT	BnaA05G0055700ZS	+1 bp/+1 bp	3-4 bp
ZS0235	CACTGGTGTAGCGGCCGATT	BnaA08G0011500ZS	+1 bp/WT	2-3 bp
ZS0235	CACTGGTGTAGCGGCCGATT	BnaA09G0641100ZS	no
ZS0236	GCCTAGACCGGTGTAGGGTC	BnaC09G0490900ZS	-1 bp/WT	3-4 bp
ZS0237	GACAGGGACAAGAGCACCAT	BnaC09G0604700ZS	chimeric
ZS0237	TGGAGAGTTGGTGGGTTGCT	BnaA03G0338300ZS	no
ZS0237	TGGAGAGTTGGTGGGTTGCT	BnaC03G0406200ZS	no
ZS0238	AGGACACCAAGCCGAGTTGC	BnaA03G0195000ZS	+1 bp/WT	2-3 bp
ZS0238	AGGACACCAAGCCGAGTTGC	BnaC03G0228500ZS	no
ZS0239	CGGAAATTCTCTGCCGTCCG	BnaC04G0162100ZS	no
ZS0239	CGGAAATTCTCTGCCGTCCG	BnaC01G0385500ZS	no

## Sheet: Table S6
Table S6. Off-target analysis of the CRISPR-Cas9 system.
Mutant ID	Target site	Off-target site	Chromosome	Strand	Position	Forward primer	Reverse primer	Num. of Mismatch	Mutation
ZS0110	CATGTACTCGGTGCAGCTGC	CATGTcaCTCGGTGCtGCTtC	chrA10	25639218	+	TTCCTTGTTGCGTAGTAGC	TCCTAACATCTACAGTTGGATC	3	no
ZS0110	CATGTACTCGGTGCAGCTGC	CATGTcCTCGGTGCtGCTtC	chrC09	66763890	+	GGTCTTCCGTGCGTAGTAG	ACTCTTTCATGCATCGATTG	3	no
ZS0110	CATGTACTCGGTGCAGCTGC	CATaTACTCGGTGggGCTGC	chrA02	1625564	-	GGTACAAATGTCAACGCTACAT	GTTGGTAGTGATTTGAACCGT	3	no
ZS0140	AGGACACCAAGCCGAGTTGC	AGaACACCtAGCCGAGTTGC	chrA05	3409176	-	GCTTCTACAGCAGCAGCA	CTCACTCTTCACCTCCTGATC	2	no
ZS0140	AGGACACCAAGCCGAGTTGC	AGGACACCtAGCCGAGTTGC	chrC04	5986908	-	GAACACTTGAAGCAAGACTTG	TGTTTATGGTCTCAGCTTTCT	1	no
ZS0140	AGGACACCAAGCCGAGTTGC	AGGACcCCtAGCCGAGTTGC	chrC08	43089332	+	CCTGTTTAGTGCTTTCCATC	AAAGCATAGGAGGATTCTCG	2	no
ZS0147	CATAGTCCTTGTGCTTCTCG	CATAGTCCTTaTGCTTCTCG	chrA09	56823207	-	CTGTTAAAGGTCTGTCTGAGC	TGAAGGACCTTAATCCAACAG	1	no
ZS0147	CATAGTCCTTGTGCTTCTCG	CATAGTCCTTaTGCTTCTCG	chrC08	45515835	-	TATCTCTTCCCTGGAAACC	CTCTCGAGAGTTGCAGGTC	1	no
ZS0161	CGGAAATTCTCTGCCGTCCG	CGGAAgTTCTCTGCCGTCCG	chrC01	44356155	-	TGAGACCTAGGAGATTTGACC	ATGTTCATCATCCTCCTGC	1	no
ZS0222	AGTACTTCTTCCAGAGTCAT	AGTACTTCTTCCAGgGTCAT	chrC04	8992927	+	AATTCAGACGATAACTCAACC	GCGAGTAGAATCATATTGCTA	1	no
a Mismatched nucleotide

## Sheet: Table S7
Table S7. Fatty acid profile of seeds in transgenic T0 plants.
T0	C16:0		C18:0		C18:1		C18:2		C18:3		C20:0		C20:1		SOC		ODP
	Percentage change (%)a	-Log10 (P-value)	Percentage change (%)	-Log10 (P-value)	Percentage change (%)	-Log10 (P-value)	Percentage change (%)	-Log10 (P-value)	Percentage change (%)	-Log10 (P-value)	Percentage change (%)	-Log10 (P-value)	Percentage change (%)	-Log10 (P-value)	Percentage change (%)	-Log10 (P-value)	Percentage change (%)	-Log10 (P-value)
ZS0103	6	0.0397638	0.2	0.0188408	1.9	1.3229	-3.7	0.857229	-11.2	2.20322	4.7	0.282723	-3.1	0.193891	-7.7	2.50169	-5.5	1.98962
ZS0105	-1.9	1.12312	27.6	4.284	2.2	2.18735	-5.4	1.40357	-11.2	2.11537	22.2	1.0426	-17.9	1.60758	0.1	0.0302357	-6.6	2.59108
ZS0108	7.7	0.600648	62.6	1.67473	2.1	0.46949	0.2	0.0101241	-46.6	3.33348	73.6	3.6925	-2.7	0.139137	-31.2	4.69897	-11	0.942087
ZS0110	7.5	0.170708	17.6	1.05295	5.5	2.47939	-14.9	2.62069	-21.7	2.1587	35.6	3.00393	-4.4	0.323041	-3.8	1.70885	-16	2.73002
ZS0111	-7.4	2.58004	22	2.83239	5.8	4.00436	-13.6	3.03292	-17.7	2.94386	20	1.72469	-9	0.758147	7.1	2.11982	-14.6	4.85387
ZS0112	-6.1	2.17334	10.3	2.54852	3.2	2.63246	-4.6	1.25645	-14.1	2.55037	-2.4	0.182349	-8.8	0.799902	12	2.53462	-7.4	2.99957
ZS0118	2.6	0.491049	-3.4	0.510952	4.5	3.61083	-10.2	2.727	-13.6	1.64367	15.2	1.60959	3.1	0.16349	4.7	0.699968	-11	3.25806
ZS0119	-1.8	0.379192	19.1	2.36866	-2.8	1.19053	4.2	1.40977	3.1	0.232344	3.2	1.40175	4.2	0.169084	-11.2	2.923	4.4	1.10404
ZS0125	-2.3	0.0183907	5.3	0.714886	2.3	1.06252	-7.1	1.9193	3.1	0.919539	7.4	0.249007	-38	0.184283	2.3	0.573795	-4.8	1.92038
ZS0126	-1	0.0748556	-1.8	0.147497	2.2	0.88766	-4.1	0.823035	-1	0.175259	1.2	0.618663	-39.5	0.440628	0.5	0.0717363	-3.9	1.25288
ZS0131	10.2	0.777247	34.5	2.30619	-1.9	0.976311	2.5	0.307612	-4.6	1.47861	8.2	0.459387	-12.5	1.03876	-4.2	0.509057	1.8	0.308515
ZS0136	29.7	2.15132	-1.7	0.0829106	-9.3	4.55284	31	4.92082	-5.6	1.81488	15.3	1.82813	-5	0.476361	-8.6	1.59465	22.5	4.92082
ZS0140	3.9	0.207595	23.2	1.75427	-3.7	2.09849	9.1	2.07904	-1.7	0.401409	32.2	1.70298	18.5	1.08915	-9.2	1.20284	7.3	2.21453
ZS0142	3.5	0.146753	-0.4	0.0419524	0.3	0.135648	-1.3	0.314196	-2.2	0.696517	2.1	0.197539	3	0.231845	2.5	0.3957	-1.3	0.425994
ZS0147	60.8	1.99512	17.8	1.58393	-7.1	2.55486	16.1	2.80632	-13.5	2.25806	5.2	0.234424	-17.5	1.01081	-10.3	1.30831	11.4	2.63846
ZS0176	9.4	0.360463	12.4	4.34679	1.5	0.627709	-7.1	1.46843	-3.3	0.607394	4.2	0.178329	-0.9	0.556265	5.3	1.12807	-5.4	1.78824
a relative to the wild type

## Sheet: Table S8
Table S8. Root length of seed germination in transgenic T0 plants.
T0	3 daia			6 dai			10 dai
	RL	%	-Log10 (P)	RL	%	-Log10 (P)	RL	%	-Log10 (P)
ZS0103	1.98	-16.9	0.6206	4.84	-3.8	0.1406	6.72	-3.5	0.1326
ZS0105	1.92	-19.2	0.98	5.32	5.7	0.2755	7.26	4.1	0.1797
ZS0108	1.96	-17.6	0.6213	2.57	-49	3.1002	4.24	-39.1	2.1741
ZS0110	2.3	-3.3	0.1002	5.54	10	0.2307	8.83	26.8	1.6216
ZS0111	2.13	-10.5	0.3603	5.74	14	1.0717	7.75	11.2	0.716
ZS0112	1.98	-16.8	0.6806	4.66	-7.6	0.3841	6.89	-1.2	0.0393
ZS0118	2.17	-11.8	0.8116	4.43	-1.4	0.0383	6.76	21.3	1.5708
ZS0119	2.31	1	0.039	4.28	-4.3	0.1999	5.81	-2	0.0846
ZS0125	2.06	2.8	0.0661	4.54	-10.3	0.2823	7	9.9	0.7081
ZS0126	2.19	9.3	0.2439	5.3	4.6	0.1933	7.18	12.8	0.9105
ZS0131	2.48	1.1	0.0652	4.86	8.9	0.8062	6.76	10.9	0.3335
ZS0136	2.12	-13.4	0.9053	3.97	-11.1	0.487	6.17	1.2	0.0387
ZS0140	1.99	-18.8	1.0568	4.63	3.7	0.1375	5.77	-5.4	0.1299
ZS0142	2.2	-10.2	1.081	4.34	-2.8	0.1814	6.17	1.2	0.0468
ZS0147	1.53	-37.6	5.2218	3.06	-0.314925	2.5768	4.88	-19.9	0.6586
ZS0176	2.23	5.7	0.2531	4.53	0.0822281	0.3473	6.38	-12.9	0.7435
a day after imbibition

## Sheet: Table S9
Table S9. List of AtFAB1 and BnFAB1 family genes and physicochemical analysis.
AtFAB1	AtGI	Chr.	Start	End	Gene length (bp)	Protein length (aa)	Molecular weight (Da)	Theoretical pI	Instability index	Aliphatic index	GRAVY
AtFAB1A	AT4G33240	Chr4	16029252	16037634	8383	1757	196193	5.69	45.03	74.41	-0.511
AtFAB1B	AT3G14270	Chr3	4753925	4761456	7532	1791	200831	5.62	49.48	77.44	-0.506
AtFAB1C	AT1G71010	Chr1	26782839	26788970	6132	1648	185494	5.35	53.96	76.45	-0.523
AtFAB1D	AT1G34260	Chr1	12485967	12492169	6203	1456	164759	5.27	43.11	80.29	-0.482
BnFAB1	ZS11 genes	Chr.	Start	End	Gene length (bp)	Protein length (aa)	Molecular weight (Da)	Theoretical pI	Instability index	Aliphatic index	GRAVY
BnFAB1A.A01	BnaA01G0046300ZS	A01	2467621	2474501	6881	1721	191263	5.63	46.49	74.11	-0.503
BnFAB1A.C01	BnaC01G0053100ZS	C01	2913271	2920994	7724	1718	190943	5.55	47.46	74.58	-0.503
BnFAB1B.A01	BnaA01G0354200ZS	A01	32074882	32081985	7104	1772	198686	5.49	51.96	77.13	-0.496
BnFAB1B.A03	BnaA03G0337600ZS	A03	17807953	17814794	6842	1767	197252	5.43	51.48	77.03	-0.499
BnFAB1B.C01	BnaC01G0440700ZS	C01	50678601	50684477	5877	1667	186440	5.55	50.35	78.07	-0.474
BnFAB1B.C03	BnaC03G0405400ZS	C03	27527765	27534632	6868	1761	196713	5.48	51.27	76.51	-0.502
BnFAB1C.C06	BnaC06G0377400ZS	C06	47514479	47521358	6880	1535	172318	5.46	49.87	75.92	-0.494
BnFAB1C.A07	BnaA07G0322700ZS	A07	28767903	28774847	6945	1540	172833	5.49	49.76	74.14	-0.556
BnFAB1C.C02	BnaC02G0255600ZS	C02	23943509	23949591	6083	1544	173907	5.74	49.07	75.08	-0.52
BnFAB1C.A02	BnaA02G0192200ZS	A02	11897437	11903697	6261	1536	173201	5.79	47.92	74.83	-0.535
BnFAB1D.A09	BnaA09G0378200ZS	A09	43813785	43819540	5756	1438	162402	5.31	38.98	79.76	-0.469
BnFAB1D.C06	BnaC06G0101400ZS	C06	18068159	18075100	6942	1440	162535	5.31	39.28	79.58	-0.478

## Sheet: Table S10
Table S10. Primers used in this article.
ID	Sequence (5′-3′)
sgRNA-F	GCACAATACATCATTTCTTCTTAGCTTT
sgRNA-R	CAAGTTGATAACGGACTAGCCTT
Arm-F	accatggtagatctgactagtATGGTAATCTCAAACATGTCAAGGAA
Arm-R	ctcgcccttgctcacactagtACTTGTAATCTTCCACTTAGCCA
BnFAB1B.C01-F	ACAAGCACCAGTATTTTGG
BnFAB1B.C01-R	ATCGGATGATCAAGTGGC
BnFAB1B.A01-F	TCAATCTTCGCTTTCATTCT
BnFAB1B.A01-R	TTGTTTGACGAGGAAGAAGAT
BnFAB1B.A03-F	ATATTTCGGATGACCAAGTG
BnFAB1B.A03-R	CTGAGATCAAGTTGTGCTGC
BnFAB1B.C03-F	CATAGGTGGTGATGGGCT
BnFAB1B.C03-R	GCACTATGGACTCAACATTAGTC
S1-OFF-1-F	TTATCTGGCGCCAATTTATG
S1-OFF-1-R	GTTATCCTAGAGAAATGAGCCTG
S1-OFF-2-F	ATCTGGCGTCTATTTATCTTC
S1-OFF-2-R	ATTATCCTAGAGAATGAGTCATG
S2-OFF-1-F	GATCAAGATCTTGAAGCAATC
S2-OFF-1-R	TCAAGGAGTCCTAAACACTACTA
BnEDA32-F	CAACACGTTTGATTCAGGAT
BnEDA32-R	ACGGAACCATCACCTTCA
35Spro-F	ATTTCATTTGGAGAGAACACG
GLY-term-R	GCACATACAAAAAGGGCT
BnEDA32-CDS-R	CATGTTACCAAGCGTCACAG
